# Supplementary material for: N′-(2,5-Dihydroxy­benzyl­idene)benzene­sulfonohydrazide
Source: Acta Crystallogr Sect E Struct Rep Online. 2008 Jan 25;64(Pt 2):o522. doi: 10.1107/S1600536808002225 (PMC2960431; doi:10.1107/S1600536808002225)
Supplement: Supplementary file 1 [file e-64-0o522-sup1.cif]

##############################################################################
###                                                                        ###
###        Electronic paper (Acta Crystallographica Section E)             ###
###                                                                        ###
##############################################################################
#                                                                            #
# This CIF contains the data in a paper accepted for publication in Acta     #
# Crystallographica Section E. It conforms to the requirements of Notes      #
# for Authors for Section E, and has been peer reviewed under the auspices   #
# of the IUCr Commission on Journals.                                        #
#                                                                            #
# Full details of the Crystallographic Information File format               #
# are given in the paper "The Crystallographic Information File (CIF):       #
# a New Standard Archive File for Crystallography" by S. R. Hall, F. H.      #
# Allen and I. D. Brown [Acta Cryst. (1991), A47, 655-685].                  #
#                                                                            #
# The current version of the core CIF dictionary is obtainable from          #
# ftp://ftp.iucr.org/pub/cif_core.dic. The current version number is 2.1.    #
#                                                                            #
# Software is freely available for graphical display of the structure(s) in  #
# this CIF.  For information consult the CIF home page http://www.iucr.org/  #
# cif/home.html                                                              #
#                                                                            #
##############################################################################
                                             
data_global
_audit_creation_method     SHELXL-97
_journal_date_recd_electronic     2008-01-07
_journal_date_accepted     2008-01-21
_journal_name_full     'Acta Crystallographica, Section E'
_journal_year     2008
_journal_volume     64
_journal_issue      2
_journal_page_first     o522
_journal_page_last     o522
_journal_paper_category     QO
_journal_coeditor_code     WN2236
_publ_contact_author
;
     Dr. Seik Weng Ng
     Department of Chemistry
     University of Malaya
     50603 Kuala Lumpur
     Malaysia
;
_publ_contact_author_email     seikweng@um.edu.my
_publ_contact_author_fax     '03 7967 4193'
_publ_contact_author_phone     '03 7967 6778'
_publ_section_title
;
<i>N</i>'-(2,5-Dihydroxybenzylidene)benzenesulfonohydrazide
;
loop_
    _publ_author_name
    _publ_author_address
    'Ali, Hapipah M.'
;
     Department of Chemistry
     University of Malaya
     50603 Kuala Lumpur
     Malaysia
;
    'Yusnita, Juahir'
;
     Department of Chemistry
     University of Malaya
     50603 Kuala Lumpur
     Malaysia
;
    'Rizal, Mohd. Razali'
;
     Department of Chemistry
     University of Malaya
     50603 Kuala Lumpur
     Malaysia
;
    'Ng, Seik Weng'
;
     Department of Chemistry
     University of Malaya
     50603 Kuala Lumpur
     Malaysia
;
_publ_section_synopsis     .
data_I
_audit_creation_method     SHELXL-97
_chemical_name_systematic
;
N'-(2,5-Dihydroxybenzylidene)benzenesulfonohydrazide
;
_chemical_name_common     ?
_chemical_formula_moiety     'C13 H12 N2 O4 S'
_chemical_formula_sum     'C13 H12 N2 O4 S'
_chemical_formula_iupac     'C13 H12 N2 O4 S'
_chemical_formula_weight     292.31
_chemical_melting_point     ?
_symmetry_cell_setting     Monoclinic
_symmetry_space_group_name_H-M     'P 21/n'
_symmetry_space_group_name_Hall     '-P 2yn'
loop_
    _symmetry_equiv_pos_as_xyz
    'x, y, z'
    'x+1/2, -y+1/2, z+1/2'
    '-x, -y, -z'
    '-x-1/2, y-1/2, -z-1/2'
_cell_length_a     12.5814(2)
_cell_length_b     7.16010(10)
_cell_length_c     14.6727(2)
_cell_angle_alpha     90.00
_cell_angle_beta     105.5400(10)
_cell_angle_gamma     90.00
_cell_volume     1273.46(3)
_cell_formula_units_Z     4
_cell_measurement_reflns_used     9918
_cell_measurement_theta_min     4.978
_cell_measurement_theta_max     63.166
_cell_measurement_temperature     128(2)
_exptl_crystal_description     Block
_exptl_crystal_colour     Yellow
_exptl_crystal_size_max     0.65
_exptl_crystal_size_mid     0.33
_exptl_crystal_size_min     0.29
_exptl_crystal_density_diffrn     1.525
_exptl_crystal_density_meas     ?
_exptl_crystal_density_method     'not measured'
_exptl_crystal_F_000     608
_exptl_absorpt_coefficient_mu     0.270
_exptl_absorpt_correction_type     none
_exptl_absorpt_process_details     ?
_exptl_absorpt_correction_T_min     ?
_exptl_absorpt_correction_T_max     ?
_exptl_special_details
;
A medium-focus collimator of 0.8 mm diameter was used on the diffractometer
to measure the somewhat large crystal.
;
_diffrn_ambient_temperature     128(2)
_diffrn_radiation_type     MoK\a
_diffrn_radiation_wavelength     0.71073
_diffrn_radiation_source     'medium-focus sealed tube'
_diffrn_radiation_monochromator     Graphite
_diffrn_measurement_device_type     'Bruker APEXII'
_diffrn_measurement_method     '\f and \w'
_diffrn_detector_area_resol_mean     ?
_diffrn_reflns_number     16406
_diffrn_reflns_av_R_equivalents     0.0234
_diffrn_reflns_av_sigmaI/netI     0.0147
_diffrn_reflns_theta_min     1.90
_diffrn_reflns_theta_max     27.49
_diffrn_reflns_theta_full     27.49
_diffrn_measured_fraction_theta_max     0.998
_diffrn_measured_fraction_theta_full     0.998
_diffrn_reflns_limit_h_min     -16
_diffrn_reflns_limit_h_max     16
_diffrn_reflns_limit_k_min     -9
_diffrn_reflns_limit_k_max     9
_diffrn_reflns_limit_l_min     -18
_diffrn_reflns_limit_l_max     19
_diffrn_standards_number     0
_diffrn_standards_interval_count     0
_diffrn_standards_interval_time     0
_diffrn_standards_decay_%     0
_reflns_number_total     2924
_reflns_number_gt     2684
_reflns_threshold_expression     I>2\s(I)
_refine_ls_structure_factor_coef     Fsqd
_refine_ls_matrix_type     full
_refine_ls_R_factor_all     0.0346
_refine_ls_R_factor_gt     0.0312
_refine_ls_wR_factor_gt     0.0933
_refine_ls_wR_factor_ref     0.1037
_refine_ls_goodness_of_fit_ref     1.070
_refine_ls_restrained_S_all     1.068
_refine_ls_number_reflns     2924
_refine_ls_number_parameters     229
_refine_ls_number_restraints     11
_refine_ls_hydrogen_treatment     refall
_refine_ls_weighting_scheme     calc
_refine_ls_weighting_details
          'calc w=1/[\s^2^(Fo^2^)+(0.0666P)^2^+0.482P] where P=(Fo^2^+2Fc^2^)/3'
_atom_sites_solution_hydrogens     geom
_atom_sites_solution_primary     direct
_atom_sites_solution_secondary     difmap
_refine_ls_shift/su_max     0.001
_refine_ls_shift/su_mean     0.000
_refine_diff_density_max     0.396
_refine_diff_density_min     -0.347
_refine_ls_extinction_method     none
_refine_ls_extinction_coef     ?
loop_
    _atom_type_symbol
    _atom_type_description
    _atom_type_scat_dispersion_real
    _atom_type_scat_dispersion_imag
    _atom_type_scat_source
    'C' 'C' 0.0033 0.0016
                         'International Tables Vol C Tables 4.2.6.8 and 6.1.1.4'
    'H' 'H' 0.0000 0.0000
                         'International Tables Vol C Tables 4.2.6.8 and 6.1.1.4'
    'N' 'N' 0.0061 0.0033
                         'International Tables Vol C Tables 4.2.6.8 and 6.1.1.4'
    'O' 'O' 0.0106 0.0060
                         'International Tables Vol C Tables 4.2.6.8 and 6.1.1.4'
    'S' 'S' 0.1246 0.1234
                         'International Tables Vol C Tables 4.2.6.8 and 6.1.1.4'
_computing_data_collection     'APEX2 (Bruker, 2005)'
_computing_cell_refinement     'SAINT (Bruker, 2005)'
_computing_data_reduction     'SAINT (Bruker, 2005)'
_computing_structure_solution     'SHELXS97 (Sheldrick, 2008)'
_computing_structure_refinement     'SHELXL97 (Sheldrick, 2008)'
_computing_molecular_graphics     'X-SEED (Barbour, 2001)'
_computing_publication_material     'publCIF (Westrip, 2008)'
loop_
    _atom_site_type_symbol
    _atom_site_label
    _atom_site_fract_x
    _atom_site_fract_y
    _atom_site_fract_z
    _atom_site_U_iso_or_equiv
    _atom_site_adp_type
    _atom_site_calc_flag
    _atom_site_refinement_flags
    _atom_site_occupancy
    _atom_site_disorder_assembly
    _atom_site_disorder_group
    S S1 0.77742(3) 0.75958(4) 0.66733(2) 0.01720(12) Uani d . 1 . .
    N N1 0.83576(9) 0.55528(16) 0.65868(8) 0.0190(2) Uani d D 1 . .
    N N2 0.84430(9) 0.52079(16) 0.56754(8) 0.0186(2) Uani d . 1 . .
    O O1 0.77923(9) 0.76844(15) 0.76588(7) 0.0245(2) Uani d . 1 . .
    O O2 0.83351(8) 0.89724(14) 0.62689(7) 0.0249(2) Uani d . 1 . .
    O O3 0.85080(9) 0.64124(14) 0.40471(7) 0.0276(2) Uani d D 1 . .
    O O4 0.91487(10) -0.08605(15) 0.30407(8) 0.0307(3) Uani d D 1 . .
    C C1 0.63909(11) 0.74943(17) 0.59938(9) 0.0164(3) Uani d . 1 . .
    C C2 0.61433(11) 0.7976(2) 0.50377(9) 0.0198(3) Uani d D 1 . .
    C C3 0.50524(12) 0.7887(2) 0.44977(10) 0.0228(3) Uani d D 1 . .
    C C4 0.42314(12) 0.7347(2) 0.49182(11) 0.0241(3) Uani d . 1 . .
    C C5 0.44840(12) 0.6872(2) 0.58702(11) 0.0242(3) Uani d D 1 . .
    C C6 0.55757(11) 0.69292(19) 0.64210(9) 0.0204(3) Uani d D 1 . .
    C C7 0.86202(10) 0.35212(19) 0.54498(9) 0.0182(3) Uani d D 1 . .
    C C8 0.87129(10) 0.31449(19) 0.44957(9) 0.0175(3) Uani d . 1 . .
    C C9 0.88699(11) 0.12938(19) 0.42327(10) 0.0199(3) Uani d D 1 . .
    C C10 0.89662(11) 0.08955(19) 0.33332(10) 0.0220(3) Uani d . 1 . .
    C C11 0.88899(13) 0.2343(2) 0.26805(10) 0.0248(3) Uani d D 1 . .
    C C12 0.87375(12) 0.4168(2) 0.29252(10) 0.0248(3) Uani d D 1 . .
    C C13 0.86505(11) 0.45797(19) 0.38301(9) 0.0203(3) Uani d . 1 . .
    H H3O 0.8478(19) 0.650(3) 0.4615(8) 0.052(6) Uiso d D 1 . .
    H H4O 0.8920(18) -0.168(3) 0.3363(15) 0.050(6) Uiso d D 1 . .
    H H1N 0.8083(15) 0.470(2) 0.6862(13) 0.034(5) Uiso d D 1 . .
    H H2 0.6718(11) 0.834(2) 0.4758(12) 0.026(4) Uiso d D 1 . .
    H H3 0.4885(15) 0.824(3) 0.3850(7) 0.031(5) Uiso d D 1 . .
    H H4 0.3471(18) 0.729(3) 0.4543(14) 0.033(5) Uiso d . 1 . .
    H H5 0.3922(12) 0.651(3) 0.6166(12) 0.032(5) Uiso d D 1 . .
    H H6 0.5728(13) 0.657(2) 0.7068(7) 0.024(4) Uiso d D 1 . .
    H H7 0.8721(15) 0.2494(17) 0.5872(10) 0.019(4) Uiso d D 1 . .
    H H9 0.8924(15) 0.031(2) 0.4681(10) 0.028(4) Uiso d D 1 . .
    H H11 0.8879(18) 0.201(3) 0.2057(8) 0.045(6) Uiso d D 1 . .
    H H12 0.8656(15) 0.515(2) 0.2476(11) 0.032(5) Uiso d D 1 . .
loop_
    _atom_site_aniso_label
    _atom_site_aniso_U_11
    _atom_site_aniso_U_22
    _atom_site_aniso_U_33
    _atom_site_aniso_U_12
    _atom_site_aniso_U_13
    _atom_site_aniso_U_23
    S1 0.01696(19) 0.01935(18) 0.01461(19) -0.00098(10) 0.00306(13) -0.00294(10)
    N1 0.0212(5) 0.0213(5) 0.0157(5) 0.0023(4) 0.0070(4) 0.0008(4)
    N2 0.0174(5) 0.0235(6) 0.0161(5) 0.0000(4) 0.0066(4) -0.0005(4)
    O1 0.0261(5) 0.0312(6) 0.0144(5) 0.0025(4) 0.0025(4) -0.0053(4)
    O2 0.0229(5) 0.0226(5) 0.0288(5) -0.0048(4) 0.0065(4) -0.0010(4)
    O3 0.0434(6) 0.0195(5) 0.0232(5) 0.0037(4) 0.0147(5) 0.0033(4)
    O4 0.0461(7) 0.0225(5) 0.0318(6) -0.0037(4) 0.0249(5) -0.0047(4)
    C1 0.0166(6) 0.0173(6) 0.0150(6) 0.0003(4) 0.0037(5) -0.0022(4)
    C2 0.0210(6) 0.0231(6) 0.0164(6) 0.0009(5) 0.0069(5) -0.0010(5)
    C3 0.0235(7) 0.0274(7) 0.0163(6) 0.0028(5) 0.0033(5) -0.0013(5)
    C4 0.0187(7) 0.0266(7) 0.0247(7) -0.0007(5) 0.0020(6) -0.0034(5)
    C5 0.0208(6) 0.0255(7) 0.0281(7) -0.0030(5) 0.0097(5) -0.0006(6)
    C6 0.0225(6) 0.0219(6) 0.0176(6) -0.0010(5) 0.0069(5) 0.0010(5)
    C7 0.0162(6) 0.0214(6) 0.0175(6) 0.0003(5) 0.0054(5) 0.0018(5)
    C8 0.0148(6) 0.0219(6) 0.0167(6) 0.0003(5) 0.0058(4) 0.0011(5)
    C9 0.0200(6) 0.0207(6) 0.0211(6) 0.0002(5) 0.0091(5) 0.0018(5)
    C10 0.0220(6) 0.0220(6) 0.0253(7) -0.0025(5) 0.0118(5) -0.0027(5)
    C11 0.0286(7) 0.0300(7) 0.0187(7) -0.0033(5) 0.0116(6) -0.0017(5)
    C12 0.0298(7) 0.0260(7) 0.0201(7) -0.0009(6) 0.0095(5) 0.0051(5)
    C13 0.0202(6) 0.0200(6) 0.0214(7) 0.0011(5) 0.0071(5) 0.0010(5)
loop_
    _geom_bond_atom_site_label_1
    _geom_bond_atom_site_label_2
    _geom_bond_site_symmetry_2
    _geom_bond_distance
    _geom_bond_publ_flag
    S1 O2 . 1.4304(10) ?
    S1 O1 . 1.4415(10) ?
    S1 N1 . 1.6567(12) ?
    S1 C1 . 1.7602(13) ?
    N1 N2 . 1.3920(15) ?
    N1 H1N . 0.850(10)
                     ?
    N2 C7 . 1.2874(17) ?
    O3 C13 . 1.3733(16) ?
    O3 H3O . 0.850(10)
                     ?
    O4 C10 . 1.3677(16) ?
    O4 H4O . 0.850(10)
                     ?
    C1 C2 . 1.3963(18) ?
    C1 C6 . 1.3976(18) ?
    C2 C3 . 1.3904(19) ?
    C2 H2 . 0.958(9) ?
    C3 C4 . 1.392(2) ?
    C3 H3 . 0.951(9) ?
    C4 C5 . 1.389(2) ?
    C4 H4 . 0.97(2) ?
    C5 C6 . 1.395(2) ?
    C5 H5 . 0.959(9) ?
    C6 H6 . 0.953(9) ?
    C7 C8 . 1.4607(17) ?
    C7 H7 . 0.948(9) ?
    C8 C13 . 1.4051(18) ?
    C8 C9 . 1.4090(18) ?
    C9 C10 . 1.3870(19) ?
    C9 H9 . 0.953(9) ?
    C10 C11 . 1.397(2) ?
    C11 C12 . 1.382(2) ?
    C11 H11 . 0.943(9) ?
    C12 C13 . 1.3928(19) ?
    C12 H12 . 0.950(9) ?
loop_
    _geom_angle_atom_site_label_1
    _geom_angle_atom_site_label_2
    _geom_angle_atom_site_label_3
    _geom_angle_site_symmetry_1
    _geom_angle_site_symmetry_3
    _geom_angle
    _geom_angle_publ_flag
    O2 S1 O1 . . 120.59(6) ?
    O2 S1 N1 . . 107.38(6) ?
    O1 S1 N1 . . 103.14(6) ?
    O2 S1 C1 . . 108.44(6) ?
    O1 S1 C1 . . 108.51(6) ?
    N1 S1 C1 . . 108.14(6) ?
    N2 N1 S1 . . 112.33(9) ?
    N2 N1 H1N . . 118.3(13) ?
    S1 N1 H1N . . 110.4(13) ?
    C7 N2 N1 . . 118.47(11) ?
    C13 O3 H3O . . 110.2(17) ?
    C10 O4 H4O . . 110.5(16) ?
    C2 C1 C6 . . 121.94(12) ?
    C2 C1 S1 . . 118.65(10) ?
    C6 C1 S1 . . 119.40(10) ?
    C3 C2 C1 . . 118.80(12) ?
    C3 C2 H2 . . 120.7(11) ?
    C1 C2 H2 . . 120.5(11) ?
    C2 C3 C4 . . 119.77(13) ?
    C2 C3 H3 . . 118.6(11) ?
    C4 C3 H3 . . 121.6(11) ?
    C5 C4 C3 . . 121.10(13) ?
    C5 C4 H4 . . 119.2(12) ?
    C3 C4 H4 . . 119.7(12) ?
    C4 C5 C6 . . 119.98(13) ?
    C4 C5 H5 . . 121.6(11) ?
    C6 C5 H5 . . 118.4(11) ?
    C5 C6 C1 . . 118.40(12) ?
    C5 C6 H6 . . 118.2(10) ?
    C1 C6 H6 . . 123.4(10) ?
    N2 C7 C8 . . 118.90(12) ?
    N2 C7 H7 . . 124.2(10) ?
    C8 C7 H7 . . 116.9(10) ?
    C13 C8 C9 . . 118.90(12) ?
    C13 C8 C7 . . 121.83(12) ?
    C9 C8 C7 . . 119.28(12) ?
    C10 C9 C8 . . 120.55(12) ?
    C10 C9 H9 . . 119.8(11) ?
    C8 C9 H9 . . 119.6(11) ?
    O4 C10 C9 . . 123.53(13) ?
    O4 C10 C11 . . 116.96(12) ?
    C9 C10 C11 . . 119.50(13) ?
    C12 C11 C10 . . 120.81(13) ?
    C12 C11 H11 . . 121.8(14) ?
    C10 C11 H11 . . 117.1(14) ?
    C11 C12 C13 . . 119.98(13) ?
    C11 C12 H12 . . 121.0(12) ?
    C13 C12 H12 . . 118.9(12) ?
    O3 C13 C12 . . 118.16(12) ?
    O3 C13 C8 . . 121.59(12) ?
    C12 C13 C8 . . 120.25(12) ?
loop_
    _geom_torsion_atom_site_label_1
    _geom_torsion_atom_site_label_2
    _geom_torsion_atom_site_label_3
    _geom_torsion_atom_site_label_4
    _geom_torsion_site_symmetry_1
    _geom_torsion_site_symmetry_2
    _geom_torsion_site_symmetry_3
    _geom_torsion_site_symmetry_4
    _geom_torsion
    _geom_torsion_publ_flag
    O2 S1 N1 N2 . . . . -50.34(10) ?
    O1 S1 N1 N2 . . . . -178.71(8) ?
    C1 S1 N1 N2 . . . . 66.48(10) ?
    S1 N1 N2 C7 . . . . -163.01(10) ?
    O2 S1 C1 C2 . . . . 27.78(12) ?
    O1 S1 C1 C2 . . . . 160.41(10) ?
    N1 S1 C1 C2 . . . . -88.36(11) ?
    O2 S1 C1 C6 . . . . -152.52(10) ?
    O1 S1 C1 C6 . . . . -19.89(12) ?
    N1 S1 C1 C6 . . . . 91.34(11) ?
    C6 C1 C2 C3 . . . . -0.1(2) ?
    S1 C1 C2 C3 . . . . 179.64(10) ?
    C1 C2 C3 C4 . . . . 0.8(2) ?
    C2 C3 C4 C5 . . . . -0.7(2) ?
    C3 C4 C5 C6 . . . . -0.1(2) ?
    C4 C5 C6 C1 . . . . 0.8(2) ?
    C2 C1 C6 C5 . . . . -0.8(2) ?
    S1 C1 C6 C5 . . . . 179.56(10) ?
    N1 N2 C7 C8 . . . . -179.90(10) ?
    N2 C7 C8 C13 . . . . 2.14(19) ?
    N2 C7 C8 C9 . . . . -177.89(12) ?
    C13 C8 C9 C10 . . . . 0.28(19) ?
    C7 C8 C9 C10 . . . . -179.68(12) ?
    C8 C9 C10 O4 . . . . 178.20(12) ?
    C8 C9 C10 C11 . . . . -1.0(2) ?
    O4 C10 C11 C12 . . . . -178.16(14) ?
    C9 C10 C11 C12 . . . . 1.0(2) ?
    C10 C11 C12 C13 . . . . -0.5(2) ?
    C11 C12 C13 O3 . . . . 179.51(13) ?
    C11 C12 C13 C8 . . . . -0.2(2) ?
    C9 C8 C13 O3 . . . . -179.42(12) ?
    C7 C8 C13 O3 . . . . 0.5(2) ?
    C9 C8 C13 C12 . . . . 0.32(19) ?
    C7 C8 C13 C12 . . . . -179.71(12) ?
loop_
    _geom_hbond_atom_site_label_D
    _geom_hbond_atom_site_label_H
    _geom_hbond_atom_site_label_A
    _geom_hbond_site_symmetry_A
    _geom_hbond_distance_DH
    _geom_hbond_distance_HA
    _geom_hbond_distance_DA
    _geom_hbond_angle_DHA
    _geom_hbond_publ_flag
    O3 H3O N2 . 0.850(10)
                        1.82(2) 2.562(2) 145(2) yes
    O4 H4O O3 1_545 0.850(10)
                            1.850(10)
                                    2.698(2) 175(2) yes
    N1 H1N O1 4_757 0.850(10)
                            2.050(10)
                                    2.897(2) 171(2) yes
