# Supplementary material for: N′-(2,5-Dihydroxy­benzyl­idene)benzene­sulfonohydrazide
Source: Acta Crystallogr Sect E Struct Rep Online. 2008 Jan 25;64(Pt 2):o522. doi: 10.1107/S1600536808002225 (PMC2960431; doi:10.1107/S1600536808002225)
Supplement: Supplementary file 2 [file e-64-0o522-Isup2.hkl]

# 
# h,k,l, Fc-squared, Fo-squared, sigma(Fo-squared) and status flag 
# 
data_I
_shelx_title '  P21/n' 
_shelx_refln_list_code          4 
_shelx_F_calc_maximum      148.14 
_exptl_crystal_F_000       608.00 
_reflns_d_resolution_high  0.7698 
 
loop_ 
 _symmetry_equiv_pos_as_xyz 
 'x, y, z' 
 'x+1/2, -y+1/2, z+1/2' 
 '-x, -y, -z' 
 '-x-1/2, y-1/2, -z-1/2' 
 
_cell_length_a    12.5814 
_cell_length_b     7.1601 
_cell_length_c    14.6727 
_cell_angle_alpha  90.000 
_cell_angle_beta  105.540 
_cell_angle_gamma  90.000 
 
_shelx_F_squared_multiplier     1.000 
 
loop_ 
 _refln_index_h 
 _refln_index_k 
 _refln_index_l 
 _refln_F_squared_calc 
 _refln_F_squared_meas 
 _refln_F_squared_sigma 
 _refln_observed_status 
   2   0   0     1819.39     1844.01     23.79 o 
   4   0   0    21946.02    21731.97    264.13 o 
   6   0   0        1.65        3.49      0.62 o 
   8   0   0     1846.47     1911.88     34.53 o 
  10   0   0      189.94      166.19      5.59 o 
  12   0   0      226.59      225.63     10.07 o 
  14   0   0      586.10      605.99     13.43 o 
   1   1   0       63.98       62.06      0.78 o 
   2   1   0      890.74      971.55      6.44 o 
   3   1   0     4417.94     4359.79     30.45 o 
   4   1   0     3159.00     3208.27     24.69 o 
   5   1   0      456.97      443.70      3.85 o 
   6   1   0     9826.12    10386.78     86.67 o 
   7   1   0     3688.17     3797.80     34.40 o 
   8   1   0      768.08      715.80      7.70 o 
   9   1   0       85.02       92.78      1.72 o 
  10   1   0       83.97       92.36      1.68 o 
  11   1   0      346.54      335.10      5.61 o 
  12   1   0      937.09      886.58     12.69 o 
  13   1   0       54.02       48.99      2.15 o 
  14   1   0     1016.08      961.11     13.98 o 
  15   1   0       99.11       86.68      2.99 o 
   0   2   0    15228.56    14928.89    153.58 o 
   1   2   0     1052.56     1086.01      8.60 o 
   2   2   0      126.03       97.81      1.05 o 
   3   2   0       94.19       92.82      0.98 o 
   4   2   0     2460.69     2513.02     18.31 o 
   5   2   0        4.18        2.91      0.35 o 
   6   2   0     2138.74     2216.99     19.43 o 
   7   2   0       12.16       10.48      0.53 o 
   8   2   0      317.56      305.16      3.25 o 
   9   2   0       32.15       40.63      1.07 o 
  10   2   0      108.40      113.47      2.07 o 
  11   2   0        2.74        1.12      0.94 o 
  12   2   0      611.67      619.74      9.40 o 
  13   2   0      123.26      116.49      3.15 o 
  14   2   0      433.94      469.40      7.85 o 
  15   2   0        6.71        7.12      1.57 o 
   1   3   0      478.18      512.19      4.31 o 
   2   3   0      488.81      567.30      4.74 o 
   3   3   0       73.10       60.42      1.02 o 
   4   3   0       31.99       23.08      0.71 o 
   5   3   0       10.69        8.38      0.55 o 
   6   3   0     1539.87     1525.13     14.51 o 
   7   3   0      852.32      876.27      8.59 o 
   8   3   0     2940.28     2865.16     26.32 o 
   9   3   0      222.68      221.66      2.95 o 
  10   3   0     1429.48     1448.20     14.67 o 
  11   3   0       17.66       17.78      1.28 o 
  12   3   0      273.33      271.03      5.01 o 
  13   3   0       20.70       22.80      1.74 o 
  14   3   0        5.77        5.39      1.49 o 
   0   4   0     1321.76     1281.39     16.22 o 
   1   4   0      366.82      358.98      4.05 o 
   2   4   0     1098.17     1046.45      9.94 o 
   3   4   0      117.68      123.83      1.85 o 
   4   4   0     1880.05     1960.67     17.73 o 
   5   4   0        0.03        0.63      0.67 o 
   6   4   0      326.14      341.67      4.18 o 
   7   4   0        3.35        2.83      0.81 o 
   8   4   0       33.41       31.47      1.26 o 
   9   4   0       35.26       39.45      1.54 o 
  10   4   0       12.17       14.27      0.94 o 
  11   4   0       26.66       26.32      1.39 o 
  12   4   0       71.81       78.59      2.62 o 
  13   4   0        0.09       -1.27      1.24 o 
  14   4   0      397.85      385.85      6.95 o 
   1   5   0      272.49      250.16      3.17 o 
   2   5   0      100.88       89.50      1.67 o 
   3   5   0      218.75      212.98      2.86 o 
   4   5   0      308.88      278.33      3.23 o 
   5   5   0      165.39      172.99      2.35 o 
   6   5   0     1183.18     1154.00     10.95 o 
   7   5   0      729.02      744.32      7.85 o 
   8   5   0      793.10      764.57      9.19 o 
   9   5   0       30.77       30.87      1.37 o 
  10   5   0       53.85       55.72      1.72 o 
  11   5   0      330.44      330.73      5.29 o 
  12   5   0      214.26      226.14      5.46 o 
  13   5   0        9.12       11.39      1.96 o 
   0   6   0     1787.41     1764.53     24.74 o 
   1   6   0      251.38      253.17      3.39 o 
   2   6   0      610.15      598.89      6.66 o 
   3   6   0        2.01       -0.07      1.11 o 
   4   6   0       71.09       71.21      1.55 o 
   5   6   0       65.15       68.79      2.56 o 
   6   6   0      402.03      411.00      4.89 o 
   7   6   0      365.06      373.58      4.59 o 
   8   6   0       15.78       18.07      1.16 o 
   9   6   0       22.47       22.30      1.18 o 
  10   6   0      217.26      229.93      3.89 o 
  11   6   0      256.36      274.10      4.46 o 
  12   6   0        2.43        3.17      1.78 o 
   1   7   0      100.38       96.75      2.24 o 
   2   7   0       80.44       77.65      1.82 o 
   3   7   0      132.49      134.23      2.39 o 
   4   7   0      103.76       96.28      1.85 o 
   5   7   0        3.10        4.76      0.88 o 
   6   7   0      396.73      390.20      4.84 o 
   7   7   0      290.26      291.29      3.96 o 
   8   7   0      320.12      330.17      4.39 o 
   9   7   0       11.15        8.18      1.18 o 
  10   7   0       90.54      100.29      3.15 o 
   0   8   0      196.37      202.54      5.45 o 
   1   8   0      388.19      384.14      5.35 o 
   2   8   0      526.72      520.45      7.99 o 
   3   8   0       30.55       35.82      2.50 o 
   4   8   0       40.70       47.72      1.92 o 
   5   8   0        4.91        2.78      1.25 o 
   6   8   0       12.51       14.75      1.60 o 
   7   8   0        9.57       12.96      1.79 o 
   8   8   0       42.12       33.96      2.29 o 
   1   9   0       94.17      112.57      3.33 o 
   2   9   0       41.10       59.08      2.61 o 
   3   9   0      338.17      373.52      6.68 o 
 -15   0   1     1056.90     1060.96     21.79 o 
 -13   0   1      419.89      423.52     17.47 o 
 -11   0   1        5.24        9.32      1.77 o 
  -9   0   1       44.53       55.56      1.56 o 
  -7   0   1       35.41       36.31      2.11 o 
  -5   0   1     1248.48     1291.41     14.60 o 
  -3   0   1      141.75      172.95      7.83 o 
  -1   0   1      574.57       -0.10      0.07 o 
   5   0   1      677.69      669.16     12.99 o 
   7   0   1     5206.00     5588.29     81.55 o 
   9   0   1       66.64       60.83      1.84 o 
  11   0   1     1165.61     1068.97     20.90 o 
  13   0   1       12.16       15.07      2.21 o 
  15   0   1       88.70       70.37      3.89 o 
 -15   1   1       30.96       35.58      2.14 o 
 -14   1   1       19.76       17.65      1.61 o 
 -13   1   1      144.26      133.34      3.31 o 
 -12   1   1      164.48      152.60      3.43 o 
 -11   1   1      299.86      287.41      6.32 o 
 -10   1   1      228.77      219.89      3.45 o 
  -9   1   1     3159.22     2987.83     29.16 o 
  -8   1   1      280.48      300.01      3.15 o 
  -7   1   1       83.03       84.08      1.30 o 
  -6   1   1      750.76      760.05      7.75 o 
  -5   1   1     1053.00     1025.42     10.71 o 
  -4   1   1     2858.26     3041.88     22.44 o 
  -3   1   1    10862.53    10637.52     92.05 o 
  -2   1   1     1041.88      958.91      7.39 o 
  -1   1   1     2429.64     2429.90     19.04 o 
   0   1   1     2017.98     1927.07     24.04 o 
   1   1   1      230.08      209.92      2.00 o 
   2   1   1       28.21       32.75      0.47 o 
   3   1   1      232.13      258.80      1.91 o 
   4   1   1       30.72       30.50      0.63 o 
   5   1   1     2257.10     2319.98     17.96 o 
   6   1   1      761.80      784.33      6.60 o 
   7   1   1     1139.64     1119.52     11.21 o 
   8   1   1       63.78       56.33      1.24 o 
   9   1   1     2005.32     2099.38     24.26 o 
  10   1   1     1286.69     1221.88     16.55 o 
  11   1   1      143.67      156.02      3.35 o 
  12   1   1       20.08       19.67      1.51 o 
  13   1   1       56.95       69.29      2.48 o 
  14   1   1      323.26      287.62      5.48 o 
  15   1   1      526.94      503.93      8.42 o 
 -15   2   1      423.91      441.54      7.64 o 
 -14   2   1       60.64       56.82      2.45 o 
 -13   2   1      338.76      339.72      6.00 o 
 -12   2   1       74.29       67.58      2.37 o 
 -11   2   1      483.48      492.68      6.49 o 
 -10   2   1       39.65       42.18      1.33 o 
  -9   2   1      444.53      452.74      4.73 o 
  -8   2   1      104.18      103.78      1.91 o 
  -7   2   1       27.36       31.46      0.86 o 
  -6   2   1      251.89      230.45      2.44 o 
  -5   2   1      617.63      615.81      5.14 o 
  -4   2   1       75.21       82.71      1.11 o 
  -3   2   1     1950.75     2048.94     14.40 o 
  -2   2   1     2436.54     2519.18     19.25 o 
  -1   2   1    20134.39    19329.38    144.48 o 
   0   2   1       69.29       67.28      1.01 o 
   1   2   1      446.57      535.34      4.24 o 
   2   2   1      577.97      614.53      4.51 o 
   3   2   1      559.02      555.60      3.97 o 
   4   2   1       52.07       58.46      0.80 o 
   5   2   1     3379.33     3392.64     25.33 o 
   6   2   1       62.56       62.72      0.96 o 
   7   2   1     2004.69     2018.80     17.70 o 
   8   2   1       12.52       12.66      0.62 o 
   9   2   1      474.40      460.69      5.47 o 
  10   2   1       17.71       16.88      0.98 o 
  11   2   1        0.98       -0.14      0.87 o 
  12   2   1      109.56       98.86      2.82 o 
  13   2   1      602.81      591.80     10.97 o 
  14   2   1        1.46        3.10      1.33 o 
  15   2   1       84.35       81.14      2.89 o 
 -15   3   1       32.05       32.23      2.28 o 
 -14   3   1      198.74      201.84      4.48 o 
 -13   3   1        8.14        9.56      1.43 o 
 -12   3   1      348.67      332.40      5.76 o 
 -11   3   1      100.83      114.76      2.46 o 
 -10   3   1      355.82      347.26      4.15 o 
  -9   3   1     2574.28     2481.91     24.45 o 
  -8   3   1        7.46        9.50      0.69 o 
  -7   3   1     6194.24     6430.47     58.90 o 
  -6   3   1        9.61       11.86      0.63 o 
  -5   3   1     1155.96     1107.95     10.08 o 
  -4   3   1      810.64      837.34      7.74 o 
  -3   3   1        0.32        9.21      0.60 o 
  -2   3   1      618.59      621.58      7.46 o 
  -1   3   1        3.54        0.69      0.39 o 
   0   3   1        2.30       -0.05      0.35 o 
   1   3   1      146.15      164.83      1.72 o 
   2   3   1       13.33       13.65      0.80 o 
   3   3   1      325.29      352.21      3.30 o 
   4   3   1      301.59      322.86      3.09 o 
   5   3   1      276.16      300.27      3.50 o 
   6   3   1      542.77      530.64      5.77 o 
   7   3   1      527.60      484.64      5.72 o 
   8   3   1      198.96      201.88      2.64 o 
   9   3   1      629.17      625.52      7.23 o 
  10   3   1      101.45      100.28      1.99 o 
  11   3   1     1232.07     1257.97     17.51 o 
  12   3   1        0.03        1.38      1.51 o 
  13   3   1      654.55      656.07     10.09 o 
  14   3   1        1.44        2.61      1.39 o 
 -14   4   1       63.88       71.45      2.80 o 
 -13   4   1      230.61      224.73      4.66 o 
 -12   4   1       40.16       42.15      2.07 o 
 -11   4   1      177.79      170.82      2.96 o 
 -10   4   1        3.23        2.35      0.72 o 
  -9   4   1       15.78       13.47      0.90 o 
  -8   4   1      139.96      144.46      2.31 o 
  -7   4   1       30.88       29.76      1.08 o 
  -6   4   1        0.20        0.93      0.71 o 
  -5   4   1       42.61       46.27      1.20 o 
  -4   4   1      622.30      685.08      7.00 o 
  -3   4   1      985.79     1027.01      9.77 o 
  -2   4   1      920.39      921.40      8.82 o 
  -1   4   1     7877.93     8326.94     79.65 o 
   0   4   1      738.92      799.72      7.30 o 
   1   4   1      313.80      256.04      3.07 o 
   2   4   1      273.90      271.37      3.42 o 
   3   4   1       45.37       27.74      1.07 o 
   4   4   1       14.22       12.97      0.78 o 
   5   4   1     1713.67     1712.27     17.44 o 
   6   4   1        0.33        1.90      0.68 o 
   7   4   1     1184.66     1165.69     14.42 o 
   8   4   1       89.08       88.70      2.16 o 
   9   4   1       36.77       33.68      1.18 o 
  10   4   1        2.64        2.92      0.86 o 
  11   4   1        2.46        2.36      1.08 o 
  12   4   1       25.82       27.83      2.12 o 
  13   4   1       77.09       84.29      5.03 o 
 -13   5   1       34.80       33.06      2.46 o 
 -12   5   1        7.97        7.03      1.67 o 
 -11   5   1      191.22      193.68      3.68 o 
 -10   5   1       28.22       31.06      1.36 o 
  -9   5   1      676.71      703.77      8.62 o 
  -8   5   1     1093.59     1097.26     11.11 o 
  -7   5   1      252.22      244.20      3.21 o 
  -6   5   1       51.44       49.89      1.41 o 
  -5   5   1      308.14      278.12      3.48 o 
  -4   5   1       57.13       53.72      1.51 o 
  -3   5   1     1620.80     1563.57     15.60 o 
  -2   5   1       84.34       94.32      1.84 o 
  -1   5   1     1529.47     1461.73     13.75 o 
   0   5   1      480.07      440.02      5.00 o 
   1   5   1        7.89        4.57      0.71 o 
   2   5   1        8.21        4.73      0.77 o 
   3   5   1      481.62      440.67      4.62 o 
   4   5   1      822.40      793.54      7.74 o 
   5   5   1      453.24      440.95      4.70 o 
   6   5   1      153.93      154.20      2.11 o 
   7   5   1       91.95       83.72      1.88 o 
   8   5   1       57.42       58.25      1.79 o 
   9   5   1       56.50       62.89      2.08 o 
  10   5   1      328.21      349.07      5.32 o 
  11   5   1      535.96      557.15      8.88 o 
  12   5   1       12.09       16.82      2.04 o 
  13   5   1      301.15      300.76      8.62 o 
 -12   6   1       36.56       40.63      2.37 o 
 -11   6   1        9.91       10.09      1.42 o 
 -10   6   1      452.12      467.17      6.42 o 
  -9   6   1        0.86        3.09      0.93 o 
  -8   6   1       40.72       46.55      1.42 o 
  -7   6   1      834.48      813.06      8.69 o 
  -6   6   1      401.87      395.95      4.76 o 
  -5   6   1       16.45       14.24      0.96 o 
  -4   6   1      358.75      358.63      4.74 o 
  -3   6   1     1754.02     1743.83     17.48 o 
  -2   6   1      138.94      140.70      2.37 o 
  -1   6   1      536.95      529.77      5.99 o 
   0   6   1      221.92      218.08      3.22 o 
   1   6   1      415.21      390.01      4.66 o 
   2   6   1       52.71       53.49      1.53 o 
   3   6   1      831.42      803.14      8.59 o 
   4   6   1      419.02      427.10      4.66 o 
   5   6   1      304.49      308.33      3.65 o 
   6   6   1      185.91      194.69      2.86 o 
   7   6   1      184.45      193.16      2.90 o 
   8   6   1       55.35       58.35      1.76 o 
   9   6   1      126.65      126.55      2.35 o 
  10   6   1        1.13        3.33      1.33 o 
  11   6   1        0.00        0.77      1.27 o 
 -10   7   1      113.65      125.91      3.01 o 
  -9   7   1      584.32      619.41      7.65 o 
  -8   7   1      187.96      192.51      3.31 o 
  -7   7   1      413.08      408.20      5.06 o 
  -6   7   1        0.50       -0.05      0.86 o 
  -5   7   1       84.75       81.64      1.87 o 
  -4   7   1       48.05       49.26      1.65 o 
  -3   7   1      200.79      201.73      3.27 o 
  -2   7   1       10.69       14.37      1.04 o 
  -1   7   1      340.43      329.63      4.56 o 
   0   7   1      193.93      192.61      2.90 o 
   1   7   1       21.91       24.86      1.33 o 
   2   7   1       38.33       37.85      1.62 o 
   3   7   1        4.88        7.34      0.84 o 
   4   7   1       91.36       95.07      1.85 o 
   5   7   1      143.02      143.39      2.32 o 
   6   7   1      243.51      252.01      3.54 o 
   7   7   1      428.26      434.32      5.31 o 
   8   7   1       23.73       24.22      1.93 o 
   9   7   1       37.38       42.30      4.18 o 
  10   7   1      165.79      163.81      5.16 o 
  -8   8   1       21.99       28.73      2.85 o 
  -7   8   1        0.00       -1.78      1.21 o 
  -6   8   1       32.68       35.90      1.61 o 
  -5   8   1        0.72       -0.64      0.94 o 
  -4   8   1       29.19       39.33      1.58 o 
  -3   8   1       96.15      100.21      2.59 o 
  -2   8   1      142.02      134.31      3.37 o 
  -1   8   1       89.80       89.74      2.49 o 
   0   8   1      126.45      136.95      2.80 o 
   1   8   1      504.38      504.27      6.88 o 
   2   8   1      200.92      205.28      3.53 o 
   3   8   1      136.88      140.41      2.85 o 
   4   8   1      166.09      162.90      4.74 o 
   5   8   1      160.85      166.25      3.46 o 
   6   8   1       51.67       54.45      2.40 o 
   7   8   1      155.32      164.88      4.39 o 
  -4   9   1       35.75       31.74      2.12 o 
  -3   9   1       47.51       46.94      2.35 o 
  -2   9   1       19.20       11.35      1.65 o 
  -1   9   1       97.67      114.92      3.37 o 
   0   9   1      254.12      279.57      5.45 o 
   1   9   1        8.42        9.00      1.61 o 
   2   9   1        1.42        3.10      1.46 o 
   3   9   1       70.46       56.47      5.17 o 
 -16   0   2      713.34      747.92     18.55 o 
 -14   0   2      516.67      499.70     11.54 o 
 -12   0   2      401.30      358.40      8.54 o 
 -10   0   2      138.36      146.55      4.36 o 
  -8   0   2       39.91       35.81      1.72 o 
  -6   0   2      592.36      610.04     12.80 o 
  -4   0   2      746.22      753.27     10.94 o 
  -2   0   2    14122.72    13500.85    195.35 o 
   0   0   2       66.99       64.32      2.15 o 
   2   0   2       55.12       38.91      0.75 o 
   4   0   2    13585.32    13478.16    173.19 o 
   6   0   2    11103.00    11499.83    169.26 o 
   8   0   2      230.25      249.70      4.54 o 
  10   0   2      358.92      425.41      9.33 o 
  12   0   2       67.49       70.52      3.86 o 
  14   0   2      653.07      620.22     13.69 o 
 -16   1   2       31.16       28.95      2.50 o 
 -15   1   2        2.58        0.90      1.36 o 
 -14   1   2        0.18       -1.15      1.20 o 
 -13   1   2        8.91        6.89      1.33 o 
 -12   1   2       62.66       69.66      2.70 o 
 -11   1   2        0.54        1.47      0.77 o 
 -10   1   2     1938.22     1870.42     21.29 o 
  -9   1   2      285.95      288.26      3.98 o 
  -8   1   2      440.31      460.08      5.42 o 
  -7   1   2      110.13      117.92      1.80 o 
  -6   1   2     1101.00     1015.37     11.01 o 
  -5   1   2      558.59      581.13      5.11 o 
  -4   1   2     1615.11     1529.43     11.93 o 
  -3   1   2     1416.59     1495.03     12.41 o 
  -2   1   2     3499.59     3470.83     30.33 o 
  -1   1   2      763.43      847.09      7.66 o 
   0   1   2    12084.47    12013.01    116.39 o 
   1   1   2     1341.05     1297.36     10.98 o 
   2   1   2       93.63       75.08      0.77 o 
   3   1   2       15.37       11.04      0.40 o 
   4   1   2     2588.94     3126.14     23.28 o 
   5   1   2        9.75       11.22      0.36 o 
   6   1   2       94.90      115.49      1.44 o 
   7   1   2       16.49       16.06      0.60 o 
   8   1   2      364.89      358.14      5.84 o 
   9   1   2      103.19      109.26      1.93 o 
  10   1   2      570.42      620.16      9.03 o 
  11   1   2        1.75        2.58      1.03 o 
  12   1   2      780.35      781.44     11.38 o 
  13   1   2      214.55      203.06      4.24 o 
  14   1   2       78.41       90.06      2.89 o 
  15   1   2        2.92        5.12      1.52 o 
 -15   2   2       79.00       78.46      3.01 o 
 -14   2   2       54.08       55.87      2.43 o 
 -13   2   2        8.63        9.11      1.39 o 
 -12   2   2      214.15      224.88      7.88 o 
 -11   2   2        2.15        1.36      0.99 o 
 -10   2   2      779.73      780.12     12.76 o 
  -9   2   2        2.72        4.70      0.65 o 
  -8   2   2     2059.31     2034.59     20.17 o 
  -7   2   2       76.89       68.26      1.10 o 
  -6   2   2      212.07      210.64      2.27 o 
  -5   2   2        1.04        0.58      0.35 o 
  -4   2   2     3309.05     3598.13     27.63 o 
  -3   2   2       22.44       18.69      0.55 o 
  -2   2   2     6793.06     7315.77     56.18 o 
  -1   2   2     1778.11     1831.33     13.81 o 
   0   2   2      277.22      296.53      2.84 o 
   1   2   2     1973.34     2034.19     17.25 o 
   2   2   2     1781.47     1818.41     12.90 o 
   3   2   2      633.92      703.09      5.30 o 
   4   2   2     1047.02     1070.63      8.17 o 
   5   2   2      104.86      110.68      1.18 o 
   6   2   2     1288.20     1321.69     13.20 o 
   7   2   2        0.15        2.24      0.66 o 
   8   2   2     1244.76     1208.08     21.03 o 
   9   2   2      103.28       98.62      2.12 o 
  10   2   2      635.63      589.98      8.21 o 
  11   2   2        8.52       10.96      1.25 o 
  12   2   2        2.94        3.55      1.24 o 
  13   2   2        4.13        6.38      1.44 o 
  14   2   2        1.85        3.23      1.36 o 
 -15   3   2       91.60       89.43      3.12 o 
 -14   3   2      226.51      222.94      4.68 o 
 -13   3   2        5.36        6.24      1.44 o 
 -12   3   2       29.35       35.03      1.89 o 
 -11   3   2      323.85      335.30      5.76 o 
 -10   3   2     1248.49     1229.91     12.57 o 
  -9   3   2      510.57      524.48      5.99 o 
  -8   3   2       60.22       52.97      1.34 o 
  -7   3   2      761.76      802.49      8.48 o 
  -6   3   2     2371.53     2294.66     21.47 o 
  -5   3   2      462.79      514.90      5.66 o 
  -4   3   2     5983.56     6244.42     59.37 o 
  -3   3   2     1048.13     1099.88     10.65 o 
  -2   3   2      151.75      125.53      1.75 o 
  -1   3   2     3096.59     3308.28     29.81 o 
   0   3   2       10.71        3.69      0.38 o 
   1   3   2        0.78        2.10      0.37 o 
   2   3   2      152.99      149.49      1.83 o 
   3   3   2      143.63      151.25      2.08 o 
   4   3   2       33.54       39.47      0.81 o 
   5   3   2      229.24      211.72      2.50 o 
   6   3   2      360.96      389.43      4.07 o 
   7   3   2       19.51       20.27      0.87 o 
   8   3   2      138.25      149.99      2.46 o 
   9   3   2       96.22       95.26      2.05 o 
  10   3   2      644.97      662.63      8.53 o 
  11   3   2       10.51       11.98      1.32 o 
  12   3   2      623.85      646.10      9.80 o 
  13   3   2        9.64       10.19      1.50 o 
  14   3   2      355.46      352.53      7.63 o 
 -14   4   2      172.34      177.12      4.22 o 
 -13   4   2       21.25       23.45      1.84 o 
 -12   4   2      441.36      436.79      7.17 o 
 -11   4   2      107.15      111.86      2.34 o 
 -10   4   2      278.39      262.77      3.54 o 
  -9   4   2       11.13       10.47      0.98 o 
  -8   4   2      281.23      261.54      3.45 o 
  -7   4   2       75.61       74.81      1.63 o 
  -6   4   2       83.79       76.30      1.59 o 
  -5   4   2       22.97       28.43      0.96 o 
  -4   4   2       87.23      108.41      1.83 o 
  -3   4   2     1238.74     1306.41     13.96 o 
  -2   4   2      390.46      400.76      4.11 o 
  -1   4   2     2810.51     3073.82     27.68 o 
   0   4   2      255.41      241.94      2.85 o 
   1   4   2      430.78      448.01      4.82 o 
   2   4   2     2778.88     2871.37     27.58 o 
   3   4   2     1990.76     2109.54     18.98 o 
   4   4   2      546.63      509.02      5.72 o 
   5   4   2       88.87       85.18      1.55 o 
   6   4   2      372.81      352.27      4.57 o 
   7   4   2       95.33       98.14      2.50 o 
   8   4   2     1080.84     1035.81     12.66 o 
   9   4   2      162.22      164.54      3.28 o 
  10   4   2      175.20      160.16      2.75 o 
  11   4   2      236.40      233.98      4.61 o 
  12   4   2       76.40       77.70      2.63 o 
  13   4   2      150.14      167.95      7.16 o 
 -13   5   2       39.50       40.57      2.63 o 
 -12   5   2       21.80       23.60      2.16 o 
 -11   5   2        7.37        7.97      1.17 o 
 -10   5   2      380.90      382.91      5.28 o 
  -9   5   2      201.96      212.64      3.19 o 
  -8   5   2      546.07      557.67      6.15 o 
  -7   5   2       41.69       43.60      1.33 o 
  -6   5   2      160.35      169.38      2.49 o 
  -5   5   2      415.12      393.16      4.50 o 
  -4   5   2       36.93       36.05      1.26 o 
  -3   5   2       92.84       87.24      1.82 o 
  -2   5   2      874.87      868.10      9.01 o 
  -1   5   2      142.49      145.46      2.22 o 
   0   5   2     2364.50     2318.32     21.22 o 
   1   5   2      115.78      109.22      1.88 o 
   2   5   2     1586.13     1567.12     16.59 o 
   3   5   2      414.62      381.44      4.30 o 
   4   5   2      644.41      629.35      6.62 o 
   5   5   2       63.54       73.19      1.58 o 
   6   5   2     1312.89     1263.82     13.36 o 
   7   5   2      986.59      961.53     10.59 o 
   8   5   2        9.74       13.61      1.68 o 
   9   5   2      336.78      329.06      4.68 o 
  10   5   2       14.46       18.25      1.59 o 
  11   5   2      376.59      385.47      6.72 o 
  12   5   2      182.43      191.57      7.36 o 
 -12   6   2      346.60      362.14      8.98 o 
 -11   6   2        7.76        9.08      1.24 o 
 -10   6   2       61.22       57.77      1.99 o 
  -9   6   2       41.26       44.98      1.50 o 
  -8   6   2       35.74       37.35      1.36 o 
  -7   6   2      987.14      984.88     11.06 o 
  -6   6   2      189.30      192.06      2.86 o 
  -5   6   2       22.90       31.59      1.30 o 
  -4   6   2      967.41      889.15     10.11 o 
  -3   6   2     3098.22     3062.67     32.11 o 
  -2   6   2      321.65      343.50      4.55 o 
  -1   6   2       52.82       56.81      1.70 o 
   0   6   2     1854.03     1773.20     17.59 o 
   1   6   2      162.41      153.13      3.07 o 
   2   6   2      194.72      179.87      2.89 o 
   3   6   2      112.45      103.72      1.79 o 
   4   6   2      141.29      130.63      2.06 o 
   5   6   2      200.22      198.46      2.68 o 
   6   6   2      628.74      618.59      6.42 o 
   7   6   2      439.75      452.29      6.17 o 
   8   6   2      412.59      421.93      5.91 o 
   9   6   2       37.29       42.35      1.58 o 
  10   6   2       23.45       26.70      2.47 o 
  11   6   2       13.99       11.97      1.86 o 
 -10   7   2       42.41       39.41      1.85 o 
  -9   7   2      501.37      498.16      6.04 o 
  -8   7   2      210.38      230.81      3.49 o 
  -7   7   2      222.80      236.86      3.75 o 
  -6   7   2      486.08      510.63      6.00 o 
  -5   7   2        1.28        3.12      0.89 o 
  -4   7   2      279.72      275.87      4.05 o 
  -3   7   2       19.85       18.18      1.18 o 
  -2   7   2      250.88      242.47      3.64 o 
  -1   7   2       95.61      100.39      2.37 o 
   0   7   2       87.84       90.09      2.04 o 
   1   7   2        2.88        0.18      0.82 o 
   2   7   2      502.07      477.63      5.66 o 
   3   7   2      146.59      147.46      2.40 o 
   4   7   2        0.07        1.61      0.80 o 
   5   7   2        0.55       -0.02      0.81 o 
   6   7   2      186.51      177.85      3.10 o 
   7   7   2       13.28       13.87      1.71 o 
   8   7   2        9.89       10.12      1.69 o 
   9   7   2      152.80      151.93      5.05 o 
  -8   8   2       52.84       52.90      1.83 o 
  -7   8   2        0.22       -1.52      1.01 o 
  -6   8   2       23.19       22.21      1.41 o 
  -5   8   2       24.72       24.16      1.43 o 
  -4   8   2       43.21       45.56      2.54 o 
  -3   8   2        2.15       -0.07      1.00 o 
  -2   8   2       31.80       31.90      1.93 o 
  -1   8   2        0.41        0.43      1.10 o 
   0   8   2       25.03       25.03      1.52 o 
   1   8   2       97.43      102.17      2.59 o 
   2   8   2       79.75       80.14      2.38 o 
   3   8   2      217.60      239.23      4.21 o 
   4   8   2      232.60      239.16      4.72 o 
   5   8   2      119.87      125.38      3.32 o 
   6   8   2      202.19      205.56      4.93 o 
   7   8   2        1.27        1.02      1.62 o 
  -4   9   2      143.65      158.22      3.97 o 
  -3   9   2      140.00      144.74      3.92 o 
  -2   9   2       89.56       86.64      2.97 o 
  -1   9   2       74.93       74.52      2.81 o 
   0   9   2       26.35       29.71      2.01 o 
   1   9   2        9.34        5.62      1.65 o 
   2   9   2      123.10      128.47      3.99 o 
   3   9   2       60.74       60.44      2.90 o 
 -15   0   3      201.85      194.53      6.24 o 
 -13   0   3      772.32      755.98     16.97 o 
 -11   0   3      122.96      118.53      3.39 o 
  -9   0   3      847.67      791.93     12.37 o 
  -7   0   3      320.36      300.72      5.15 o 
  -5   0   3     1245.78     1461.29     19.49 o 
  -3   0   3     1832.97     1804.18     18.29 o 
  -1   0   3     9325.04     9284.92     86.36 o 
   1   0   3     5894.98     5872.95     64.78 o 
   3   0   3     8396.96     8448.09     82.37 o 
   5   0   3     1475.37     1572.31     20.43 o 
   7   0   3      708.02      749.64     11.68 o 
   9   0   3      944.62      906.19     16.33 o 
  11   0   3      231.69      199.98      6.04 o 
  13   0   3       93.11       92.38      5.19 o 
 -16   1   3        4.28        4.32      1.63 o 
 -15   1   3      450.88      436.03      7.58 o 
 -14   1   3        0.72        0.82      1.23 o 
 -13   1   3      328.18      312.24      6.46 o 
 -12   1   3       46.69       42.00      1.90 o 
 -11   1   3     1917.96     1843.45     20.82 o 
 -10   1   3        1.10        1.48      0.69 o 
  -9   1   3       12.74       11.94      0.92 o 
  -8   1   3       13.43       14.80      0.66 o 
  -7   1   3       11.04        7.78      0.71 o 
  -6   1   3      258.29      243.58      2.76 o 
  -5   1   3      386.62      391.12      3.87 o 
  -4   1   3       49.13       51.84      0.86 o 
  -3   1   3     2244.08     2194.80     17.00 o 
  -2   1   3       37.08       34.12      0.57 o 
  -1   1   3     9945.61     9666.74     77.99 o 
   0   1   3       23.79       30.39      0.46 o 
   1   1   3     2394.47     2319.62     18.47 o 
   2   1   3       34.40       32.23      0.49 o 
   3   1   3      428.26      475.53      3.91 o 
   4   1   3        0.16        0.51      0.30 o 
   5   1   3      685.05      722.68      5.88 o 
   6   1   3      250.67      258.31      2.50 o 
   7   1   3      183.17      230.49      2.94 o 
   8   1   3       18.81       19.77      0.88 o 
   9   1   3        1.70        6.86      0.99 o 
  10   1   3      114.10      111.49      2.74 o 
  11   1   3       73.59       78.61      2.34 o 
  12   1   3       19.98       19.65      1.52 o 
  13   1   3      267.63      258.92      4.95 o 
  14   1   3        2.09        2.83      1.33 o 
 -15   2   3      150.45      137.14      3.71 o 
 -14   2   3        7.89        6.92      1.40 o 
 -13   2   3      153.95      152.46      3.58 o 
 -12   2   3       63.56       65.22      1.93 o 
 -11   2   3       17.99       18.25      1.19 o 
 -10   2   3       15.68       17.72      0.94 o 
  -9   2   3     1342.88     1304.45     16.77 o 
  -8   2   3      207.17      209.94      3.07 o 
  -7   2   3     2188.87     2235.70     22.24 o 
  -6   2   3        2.61        9.64      0.80 o 
  -5   2   3      190.08      153.53      3.10 o 
  -4   2   3     3755.03     4041.86     37.39 o 
  -3   2   3      967.02     1122.22      8.88 o 
  -2   2   3     1929.69     2009.93     16.86 o 
  -1   2   3     1129.68     1237.37     12.18 o 
   0   2   3      967.76     1006.03      9.41 o 
   1   2   3      363.35      393.54      3.77 o 
   2   2   3       37.85       34.11      0.53 o 
   3   2   3      133.85      131.48      1.31 o 
   4   2   3      734.95      761.68      7.00 o 
   5   2   3      980.81     1097.64      9.45 o 
   6   2   3      274.02      293.78      3.44 o 
   7   2   3      307.84      312.88      4.74 o 
   8   2   3        0.66        1.01      0.62 o 
   9   2   3      900.28      844.79     10.42 o 
  10   2   3       12.22       15.60      1.00 o 
  11   2   3      163.44      177.25      3.66 o 
  12   2   3        1.69       -1.06      1.08 o 
  13   2   3      242.15      232.52      4.64 o 
  14   2   3        4.59        5.98      1.68 o 
 -15   3   3       19.72       22.82      1.97 o 
 -14   3   3      183.92      178.90      4.11 o 
 -13   3   3      408.20      395.70      6.71 o 
 -12   3   3       10.98       13.09      1.58 o 
 -11   3   3       21.25       24.07      1.13 o 
 -10   3   3      149.68      157.64      2.65 o 
  -9   3   3       30.87       36.15      1.17 o 
  -8   3   3      497.06      510.03      5.73 o 
  -7   3   3     1106.97     1129.52     10.95 o 
  -6   3   3       30.47       26.68      0.86 o 
  -5   3   3      478.05      462.36      4.32 o 
  -4   3   3     1002.63     1076.69     12.25 o 
  -3   3   3     3004.37     3106.18     31.37 o 
  -2   3   3        4.83        5.35      0.54 o 
  -1   3   3     2773.15     3024.26     29.00 o 
   0   3   3      153.49      159.89      2.19 o 
   1   3   3       68.18       85.75      1.49 o 
   2   3   3     1244.27     1269.90     12.03 o 
   3   3   3      192.29      257.29      2.84 o 
   4   3   3       53.47       48.18      0.93 o 
   5   3   3     1184.93     1224.29     14.94 o 
   6   3   3      210.63      211.48      3.98 o 
   7   3   3      127.84      113.14      2.08 o 
   8   3   3       82.95       73.18      1.69 o 
   9   3   3        0.34       -0.42      0.74 o 
  10   3   3       11.70       11.00      0.99 o 
  11   3   3      246.06      256.83      5.62 o 
  12   3   3        1.72        2.54      1.18 o 
  13   3   3      336.33      350.60      7.43 o 
  14   3   3        9.98       14.44      1.99 o 
 -14   4   3       12.83       11.97      2.29 o 
 -13   4   3      155.71      154.13      3.73 o 
 -12   4   3        5.53        5.30      1.14 o 
 -11   4   3      331.16      324.70      4.58 o 
 -10   4   3       17.38       18.26      0.98 o 
  -9   4   3     1187.27     1150.39     12.10 o 
  -8   4   3      111.22      119.23      1.99 o 
  -7   4   3      744.75      716.83      7.44 o 
  -6   4   3        5.93        6.67      0.72 o 
  -5   4   3       33.26       45.83      1.26 o 
  -4   4   3      205.52      240.42      3.55 o 
  -3   4   3      534.02      632.47      6.97 o 
  -2   4   3      304.51      302.24      3.38 o 
  -1   4   3      165.98      164.88      2.06 o 
   0   4   3      714.68      738.02      8.69 o 
   1   4   3       29.29       42.73      1.55 o 
   2   4   3      201.17      231.64      2.69 o 
   3   4   3      681.61      674.86      6.62 o 
   4   4   3       32.78       32.91      1.08 o 
   5   4   3     1336.86     1345.32     13.95 o 
   6   4   3      546.63      561.91      7.45 o 
   7   4   3      290.41      265.38      4.00 o 
   8   4   3       16.01       18.16      1.27 o 
   9   4   3      289.64      288.46      5.13 o 
  10   4   3       53.07       52.30      1.94 o 
  11   4   3      213.88      206.99      5.02 o 
  12   4   3       20.63       20.48      2.80 o 
  13   4   3       85.20       81.52      3.46 o 
 -13   5   3       81.70       79.69      3.61 o 
 -12   5   3        1.32        0.24      1.20 o 
 -11   5   3       17.99       20.98      1.66 o 
 -10   5   3       50.77       52.33      1.60 o 
  -9   5   3       51.08       53.79      1.60 o 
  -8   5   3        1.49        2.25      0.73 o 
  -7   5   3       94.63      100.68      2.51 o 
  -6   5   3      140.13      142.09      2.41 o 
  -5   5   3      367.60      394.96      5.38 o 
  -4   5   3      356.45      377.03      4.75 o 
  -3   5   3      443.98      456.72      5.12 o 
  -2   5   3      449.92      482.63      5.33 o 
  -1   5   3      187.88      181.72      3.28 o 
   0   5   3      310.81      338.95      5.14 o 
   1   5   3      707.70      708.98      8.14 o 
   2   5   3      131.98      137.03      2.12 o 
   3   5   3      588.75      544.47      6.16 o 
   4   5   3        0.19        1.04      0.71 o 
   5   5   3      593.90      608.31      6.90 o 
   6   5   3      222.97      213.16      5.29 o 
   7   5   3       94.32       99.27      2.68 o 
   8   5   3      103.74      105.47      2.49 o 
   9   5   3      652.08      643.18      9.92 o 
  10   5   3      256.52      245.26      8.37 o 
  11   5   3        3.21        4.22      1.29 o 
  12   5   3      104.30      101.71      4.77 o 
 -12   6   3       96.55       90.85      2.82 o 
 -11   6   3       47.87       58.43      2.06 o 
 -10   6   3       15.89       17.40      1.34 o 
  -9   6   3      333.11      338.64      4.33 o 
  -8   6   3        0.94        1.95      0.83 o 
  -7   6   3      472.14      443.78      5.22 o 
  -6   6   3      148.51      143.70      2.63 o 
  -5   6   3      120.34      118.94      2.54 o 
  -4   6   3      129.83      119.41      2.30 o 
  -3   6   3        0.28       -0.06      0.87 o 
  -2   6   3       82.90       98.71      2.46 o 
  -1   6   3     1769.81     1650.25     17.73 o 
   0   6   3     2166.09     2103.32     22.16 o 
   1   6   3      294.93      300.05      4.51 o 
   2   6   3      116.16      124.33      2.06 o 
   3   6   3     1712.62     1637.42     17.08 o 
   4   6   3      534.73      533.18      6.22 o 
   5   6   3      122.39      118.31      2.71 o 
   6   6   3       66.34       64.16      1.61 o 
   7   6   3      147.51      150.67      2.68 o 
   8   6   3      340.91      345.10      5.71 o 
   9   6   3       70.00       71.22      2.69 o 
  10   6   3      275.55      286.23      6.91 o 
  11   6   3      111.51      115.46      4.35 o 
 -10   7   3       56.06       54.93      2.08 o 
  -9   7   3       63.87       60.07      1.94 o 
  -8   7   3       37.15       44.60      1.57 o 
  -7   7   3       95.84       82.96      2.15 o 
  -6   7   3      494.61      478.17      6.16 o 
  -5   7   3       48.47       68.92      2.15 o 
  -4   7   3      152.77      168.64      3.30 o 
  -3   7   3      786.89      775.08     10.04 o 
  -2   7   3        4.69        4.55      1.07 o 
  -1   7   3      529.04      484.39      7.45 o 
   0   7   3        2.84        0.98      1.01 o 
   1   7   3      248.25      243.31      4.04 o 
   2   7   3      150.02      149.34      3.34 o 
   3   7   3        2.06        1.06      0.98 o 
   4   7   3        0.90        2.68      1.03 o 
   5   7   3       86.35       88.81      2.64 o 
   6   7   3       49.64       51.85      2.23 o 
   7   7   3      233.93      234.33      5.28 o 
   8   7   3       15.50       10.75      2.21 o 
   9   7   3       89.24       86.67      3.13 o 
  -8   8   3        1.30        4.31      1.20 o 
  -7   8   3      241.12      238.40      3.95 o 
  -6   8   3       12.58       12.07      1.26 o 
  -5   8   3       19.75       20.30      1.37 o 
  -4   8   3        7.88        4.19      1.27 o 
  -3   8   3       38.64       33.13      1.69 o 
  -2   8   3      170.95      169.00      3.81 o 
  -1   8   3       11.85        9.07      1.39 o 
   0   8   3        0.10       -1.53      1.02 o 
   1   8   3        3.76       -0.05      1.07 o 
   2   8   3      101.38      104.11      2.61 o 
   3   8   3       28.33       28.91      1.82 o 
   4   8   3       76.39       78.73      2.72 o 
   5   8   3      238.57      238.17      4.83 o 
   6   8   3       43.40       46.32      2.27 o 
  -3   9   3      168.62      164.90      3.98 o 
  -2   9   3       80.51       72.40      2.77 o 
  -1   9   3      211.57      221.31      4.72 o 
   0   9   3      183.83      182.63      4.84 o 
   1   9   3      114.45      111.26      3.74 o 
   2   9   3       47.55       49.78      2.67 o 
 -16   0   4       21.61       23.91      2.82 o 
 -14   0   4        1.96        2.79      3.14 o 
 -12   0   4      312.64      308.08      9.11 o 
 -10   0   4     3325.15     3245.82     47.47 o 
  -8   0   4       28.95       31.64      1.46 o 
  -6   0   4     1441.17     1718.47     25.77 o 
  -4   0   4     3491.12     3388.23     38.80 o 
  -2   0   4      162.38      147.91      2.09 o 
   0   0   4     2323.45     2391.58     40.56 o 
   2   0   4      939.45      944.04      9.54 o 
   4   0   4     3988.34     4130.88     47.09 o 
   6   0   4     1693.48     1762.31     23.13 o 
   8   0   4      542.20      533.95     11.83 o 
  10   0   4       20.68        7.45      1.73 o 
  12   0   4      108.49       90.82      3.71 o 
  14   0   4       91.48      106.79      5.99 o 
 -16   1   4      541.21      535.45      9.06 o 
 -15   1   4       15.29       12.73      1.64 o 
 -14   1   4      299.55      288.16      6.28 o 
 -13   1   4        2.94        4.37      1.28 o 
 -12   1   4       46.20       44.57      1.61 o 
 -11   1   4        2.59        2.90      0.84 o 
 -10   1   4      345.59      337.09      5.33 o 
  -9   1   4      168.56      164.63      3.99 o 
  -8   1   4      384.35      384.35      4.54 o 
  -7   1   4       25.59       30.32      0.73 o 
  -6   1   4       59.98       72.29      1.07 o 
  -5   1   4      175.48      196.60      2.27 o 
  -4   1   4        2.02        3.20      0.28 o 
  -3   1   4      644.47      640.81      4.92 o 
  -2   1   4       12.60       21.85      0.46 o 
  -1   1   4      352.27      371.27      2.79 o 
   0   1   4     2498.28     2384.42     21.94 o 
   1   1   4        0.19        3.15      0.24 o 
   2   1   4     3019.40     2986.18     21.51 o 
   3   1   4      179.09      186.42      1.81 o 
   4   1   4     2491.40     2555.89     20.70 o 
   5   1   4      269.94      295.58      3.16 o 
   6   1   4      329.10      378.20      4.31 o 
   7   1   4       29.35       28.12      0.95 o 
   8   1   4       11.84       11.47      2.11 o 
   9   1   4      175.53      186.03      3.51 o 
  10   1   4       50.58       47.18      1.86 o 
  11   1   4       20.52       19.87      1.41 o 
  12   1   4        1.41        1.44      1.11 o 
  13   1   4       77.30       73.36      2.54 o 
  14   1   4       73.39       83.82      3.44 o 
 -15   2   4        8.43        8.83      1.58 o 
 -14   2   4       16.53       15.19      2.31 o 
 -13   2   4        1.63        1.69      1.24 o 
 -12   2   4       94.45       89.96      2.24 o 
 -11   2   4       18.78       18.53      1.21 o 
 -10   2   4     1074.58     1057.18     11.63 o 
  -9   2   4        1.19        1.63      0.89 o 
  -8   2   4      186.60      179.60      2.42 o 
  -7   2   4        0.48        0.84      0.49 o 
  -6   2   4        1.75       13.38      0.65 o 
  -5   2   4      334.66      321.08      3.72 o 
  -4   2   4     2906.29     2970.03     28.14 o 
  -3   2   4       36.96       53.08      1.12 o 
  -2   2   4     1040.31     1115.45      9.05 o 
  -1   2   4     4333.03     4719.63     45.22 o 
   0   2   4     1221.31     1354.24     15.49 o 
   1   2   4      457.12      453.94      6.87 o 
   2   2   4     1274.77     1407.02     11.67 o 
   3   2   4     1381.42     1410.34     12.19 o 
   4   2   4       14.89       18.27      0.83 o 
   5   2   4       11.94       10.35      0.46 o 
   6   2   4       34.93       43.05      1.10 o 
   7   2   4      544.91      537.62      6.51 o 
   8   2   4      625.62      637.66      9.19 o 
   9   2   4       32.21       37.70      1.38 o 
  10   2   4       96.56      120.40      2.36 o 
  11   2   4       26.70       23.57      1.50 o 
  12   2   4      510.80      504.59      7.97 o 
  13   2   4       21.57       24.04      2.74 o 
  14   2   4      196.82      211.22      5.42 o 
 -15   3   4        0.12        0.35      1.44 o 
 -14   3   4       31.84       32.63      2.01 o 
 -13   3   4       85.71       79.11      2.71 o 
 -12   3   4      157.37      155.94      3.11 o 
 -11   3   4      310.57      312.81      4.33 o 
 -10   3   4     1477.59     1462.13     17.48 o 
  -9   3   4        4.18        6.25      0.72 o 
  -8   3   4      980.93      984.16     10.32 o 
  -7   3   4      212.79      239.19      2.91 o 
  -6   3   4     1097.25     1215.73     11.72 o 
  -5   3   4      154.97      178.64      2.61 o 
  -4   3   4     3288.56     3684.47     34.06 o 
  -3   3   4       46.06       44.42      0.98 o 
  -2   3   4      458.52      413.08      4.83 o 
  -1   3   4     1533.87     1708.43     21.25 o 
   0   3   4      529.78      466.60      6.31 o 
   1   3   4      310.21      347.95      4.31 o 
   2   3   4      122.14      124.35      1.45 o 
   3   3   4      673.04      723.03      7.43 o 
   4   3   4      262.62      286.25      4.17 o 
   5   3   4       17.82       21.76      0.74 o 
   6   3   4      297.06      254.43      3.53 o 
   7   3   4        0.79        0.65      0.58 o 
   8   3   4      433.92      401.50      5.07 o 
   9   3   4       23.37       25.49      1.12 o 
  10   3   4       55.28       54.53      1.93 o 
  11   3   4        0.17        0.11      1.05 o 
  12   3   4       43.91       45.08      2.90 o 
  13   3   4        0.73        2.05      1.41 o 
 -14   4   4       35.05       33.68      2.11 o 
 -13   4   4       56.28       55.11      2.34 o 
 -12   4   4       10.60       14.00      1.60 o 
 -11   4   4        5.85        6.45      0.98 o 
 -10   4   4      525.98      547.18      6.32 o 
  -9   4   4        7.79        8.47      0.85 o 
  -8   4   4      909.12      895.15      8.59 o 
  -7   4   4      118.68      108.21      1.87 o 
  -6   4   4      303.18      250.20      3.12 o 
  -5   4   4       11.69       16.54      0.97 o 
  -4   4   4      280.02      270.54      3.68 o 
  -3   4   4      389.88      453.40      8.89 o 
  -2   4   4      253.38      272.41      3.36 o 
  -1   4   4      135.24      146.26      2.27 o 
   0   4   4      403.07      434.86      6.20 o 
   1   4   4      201.74      217.16      2.46 o 
   2   4   4        6.73        7.70      0.55 o 
   3   4   4       14.21       15.68      0.66 o 
   4   4   4       70.34       70.98      1.53 o 
   5   4   4      231.65      247.00      5.20 o 
   6   4   4      229.09      225.74      3.58 o 
   7   4   4       63.51       66.23      2.18 o 
   8   4   4      249.35      248.89      3.68 o 
   9   4   4       59.67       61.47      1.89 o 
  10   4   4       56.65       58.26      2.09 o 
  11   4   4       13.86       11.32      1.62 o 
  12   4   4      484.43      488.59      9.44 o 
 -13   5   4      166.30      172.03      4.78 o 
 -12   5   4        0.67       -1.47      1.29 o 
 -11   5   4        2.51        0.96      0.97 o 
 -10   5   4      233.18      227.43      3.47 o 
  -9   5   4       67.19       67.58      1.64 o 
  -8   5   4       70.00       61.35      1.52 o 
  -7   5   4       28.71       27.76      1.09 o 
  -6   5   4        8.46       10.60      0.88 o 
  -5   5   4       17.54       16.15      1.06 o 
  -4   5   4      287.44      309.21      4.53 o 
  -3   5   4      385.23      388.20      5.21 o 
  -2   5   4      754.77      794.65      8.12 o 
  -1   5   4       14.64       15.27      0.88 o 
   0   5   4      264.66      252.37      3.61 o 
   1   5   4       76.28       90.53      1.42 o 
   2   5   4       10.86       18.55      0.80 o 
   3   5   4       45.08       47.16      1.24 o 
   4   5   4      504.97      492.71      5.66 o 
   5   5   4        1.44        2.06      0.88 o 
   6   5   4      698.11      674.67      9.90 o 
   7   5   4       12.40       17.33      1.17 o 
   8   5   4      163.46      155.09      3.94 o 
   9   5   4       28.56       30.94      1.45 o 
  10   5   4       98.94      102.40      2.84 o 
  11   5   4      123.20      122.11      4.41 o 
 -12   6   4      342.67      345.96      5.82 o 
 -11   6   4       56.45       53.96      1.98 o 
 -10   6   4       67.65       78.38      2.21 o 
  -9   6   4      177.50      165.54      2.71 o 
  -8   6   4        9.19       15.69      1.00 o 
  -7   6   4       23.53       26.66      1.17 o 
  -6   6   4      169.56      157.36      2.76 o 
  -5   6   4      187.25      161.26      3.05 o 
  -4   6   4      349.41      306.93      4.67 o 
  -3   6   4      451.94      424.28      5.99 o 
  -2   6   4      183.98      180.43      2.83 o 
  -1   6   4       39.78       31.07      1.29 o 
   0   6   4       18.78       23.08      1.15 o 
   1   6   4       89.32       81.47      1.62 o 
   2   6   4      289.30      277.12      3.86 o 
   3   6   4      305.39      295.41      3.81 o 
   4   6   4      311.45      305.52      4.27 o 
   5   6   4       31.55       39.18      1.67 o 
   6   6   4      874.83      854.95     11.68 o 
   7   6   4       62.19       60.03      2.09 o 
   8   6   4       37.40       37.87      2.39 o 
   9   6   4        0.72       -1.31      1.27 o 
  10   6   4       23.24       26.90      2.28 o 
 -10   7   4        7.57        6.11      1.25 o 
  -9   7   4        1.21        1.39      1.00 o 
  -8   7   4       28.38       23.76      1.51 o 
  -7   7   4        1.70        1.39      1.01 o 
  -6   7   4        0.01       -1.33      0.88 o 
  -5   7   4       18.98       12.35      1.22 o 
  -4   7   4        8.45        4.72      1.07 o 
  -3   7   4      270.40      254.37      5.03 o 
  -2   7   4      175.36      192.54      3.55 o 
  -1   7   4       79.51       61.04      2.22 o 
   0   7   4      365.70      347.95      5.25 o 
   1   7   4        1.72        0.98      1.07 o 
   2   7   4      167.17      149.92      3.01 o 
   3   7   4      248.38      236.58      4.34 o 
   4   7   4      175.26      176.29      3.78 o 
   5   7   4       64.02       63.22      2.38 o 
   6   7   4      122.38      126.03      3.25 o 
   7   7   4       10.14        9.12      1.72 o 
   8   7   4       30.93       34.19      2.23 o 
  -8   8   4      502.59      519.51      7.59 o 
  -7   8   4       10.08       10.77      1.22 o 
  -6   8   4       62.28       60.37      2.02 o 
  -5   8   4       23.53       24.89      1.60 o 
  -4   8   4       17.99       15.50      1.42 o 
  -3   8   4      235.07      209.45      3.94 o 
  -2   8   4      311.52      306.35      5.56 o 
  -1   8   4        2.69        3.62      1.14 o 
   0   8   4       20.17       24.97      2.34 o 
   1   8   4       10.39       14.12      1.56 o 
   2   8   4        3.97        0.81      1.52 o 
   3   8   4        0.58       -1.57      1.24 o 
   4   8   4        0.47        0.21      1.32 o 
   5   8   4       19.66       23.25      1.87 o 
   6   8   4      200.71      203.31      4.48 o 
  -3   9   4       19.16       18.30      1.64 o 
  -2   9   4      124.13      122.84      3.46 o 
  -1   9   4       35.45       43.84      2.68 o 
   0   9   4       67.24       70.19      4.02 o 
   1   9   4      121.68      122.89      3.50 o 
 -15   0   5       22.30       18.43      2.53 o 
 -13   0   5       24.95       26.34      3.59 o 
 -11   0   5       35.14       34.34      2.81 o 
  -9   0   5      423.71      432.15      7.35 o 
  -7   0   5      572.97      491.22     11.62 o 
  -5   0   5       30.90       33.18      1.00 o 
  -3   0   5     1197.40     1397.34     21.33 o 
  -1   0   5     2992.23     2981.86     27.68 o 
   1   0   5     1520.18     1487.22     17.71 o 
   3   0   5      861.81      783.51      9.57 o 
   5   0   5       81.88      101.03      2.45 o 
   7   0   5      851.36      866.97     14.15 o 
   9   0   5      109.62      152.34      6.24 o 
  11   0   5      253.15      235.95      6.19 o 
  13   0   5       15.21       20.97      2.30 o 
 -16   1   5        5.81        7.32      1.60 o 
 -15   1   5       62.64       61.75      2.97 o 
 -14   1   5       13.91       14.69      1.61 o 
 -13   1   5      230.83      224.32      4.45 o 
 -12   1   5       65.31       65.24      1.67 o 
 -11   1   5      884.97      849.41      9.71 o 
 -10   1   5        8.49        8.36      1.06 o 
  -9   1   5       38.30       32.37      1.03 o 
  -8   1   5      171.03      187.89      2.18 o 
  -7   1   5        0.61        2.15      0.38 o 
  -6   1   5      231.29      230.25      2.49 o 
  -5   1   5      177.42      217.71      2.22 o 
  -4   1   5      649.68      678.88      5.52 o 
  -3   1   5      551.02      565.56      4.50 o 
  -2   1   5      595.07      671.50      5.03 o 
  -1   1   5      300.82      290.46      2.45 o 
   0   1   5      941.18      994.65      7.49 o 
   1   1   5      951.53     1196.05      8.91 o 
   2   1   5        0.42        0.79      0.36 o 
   3   1   5     1223.75     1229.12     10.92 o 
   4   1   5       63.27       56.50      1.08 o 
   5   1   5     2257.84     2271.47     22.39 o 
   6   1   5       33.78       29.99      0.82 o 
   7   1   5      383.20      361.16      4.25 o 
   8   1   5       54.33       58.49      1.33 o 
   9   1   5       12.35       17.85      1.35 o 
  10   1   5       20.15       23.27      1.40 o 
  11   1   5        2.89        5.51      1.10 o 
  12   1   5       55.64       53.91      2.12 o 
  13   1   5       80.77       64.41      2.85 o 
 -15   2   5       27.12       29.06      1.97 o 
 -14   2   5        0.47       -0.66      1.23 o 
 -13   2   5       42.59       47.91      2.15 o 
 -12   2   5      123.70      117.41      2.58 o 
 -11   2   5      213.23      204.35      4.62 o 
 -10   2   5        4.71        3.83      0.71 o 
  -9   2   5       62.62       64.38      1.14 o 
  -8   2   5       10.07        9.70      0.63 o 
  -7   2   5       19.28       15.00      0.85 o 
  -6   2   5      210.55      239.93      2.80 o 
  -5   2   5     1602.48     1668.79     14.75 o 
  -4   2   5       25.94       31.58      0.84 o 
  -3   2   5        0.79        1.56      0.53 o 
  -2   2   5      814.19      838.62     10.24 o 
  -1   2   5      763.58      765.89      9.64 o 
   0   2   5       28.89       24.15      0.56 o 
   1   2   5      878.14      919.86     11.63 o 
   2   2   5      485.96      488.32      5.11 o 
   3   2   5      288.06      369.13      3.76 o 
   4   2   5      457.45      445.39      4.73 o 
   5   2   5       41.84       48.73      1.20 o 
   6   2   5        0.48        1.47      0.45 o 
   7   2   5      293.86      304.80      4.18 o 
   8   2   5        0.02        0.87      0.72 o 
   9   2   5       49.10       36.91      1.36 o 
  10   2   5       98.13       87.72      2.04 o 
  11   2   5      701.55      702.72     12.67 o 
  12   2   5        0.36       -0.15      1.29 o 
  13   2   5      256.45      273.90      6.96 o 
 -15   3   5        0.43       -0.10      1.44 o 
 -14   3   5       28.54       29.11      1.97 o 
 -13   3   5       39.48       43.47      2.12 o 
 -12   3   5       57.55       60.01      1.98 o 
 -11   3   5      543.54      528.49     10.49 o 
 -10   3   5       55.72       50.39      1.36 o 
  -9   3   5       35.35       29.81      1.11 o 
  -8   3   5       40.61       40.24      1.16 o 
  -7   3   5     1269.20     1258.53     12.19 o 
  -6   3   5       48.33       51.09      1.20 o 
  -5   3   5      384.04      365.08      4.28 o 
  -4   3   5       80.26      112.93      1.58 o 
  -3   3   5     1651.59     1903.19     17.80 o 
  -2   3   5       65.03       70.32      1.17 o 
  -1   3   5     1699.92     1819.46     25.17 o 
   0   3   5      114.64      101.59      1.91 o 
   1   3   5      349.41      460.13      5.54 o 
   2   3   5        0.17        0.93      0.37 o 
   3   3   5      203.57      184.25      2.12 o 
   4   3   5       32.67       25.19      1.17 o 
   5   3   5       31.10       36.65      0.98 o 
   6   3   5      126.22      131.52      2.30 o 
   7   3   5      344.30      337.44      4.50 o 
   8   3   5        0.83        1.41      0.61 o 
   9   3   5      369.11      354.74      4.71 o 
  10   3   5        0.76        0.78      1.07 o 
  11   3   5       86.62       87.40      3.10 o 
  12   3   5        0.45       -0.01      1.36 o 
  13   3   5       15.96       11.09      1.83 o 
 -14   4   5       19.26       16.82      1.90 o 
 -13   4   5       20.64       20.09      2.33 o 
 -12   4   5       51.12       49.10      1.88 o 
 -11   4   5        0.71        1.57      0.87 o 
 -10   4   5        0.20        0.27      0.70 o 
  -9   4   5        8.44        7.93      0.85 o 
  -8   4   5       51.10       52.47      1.33 o 
  -7   4   5       46.37       60.78      1.45 o 
  -6   4   5       11.76       18.60      0.98 o 
  -5   4   5     1468.48     1513.59     15.71 o 
  -4   4   5      507.86      506.90      5.86 o 
  -3   4   5      933.37      886.22     13.93 o 
  -2   4   5        8.95       10.81      0.69 o 
  -1   4   5       69.01       60.91      1.63 o 
   0   4   5        1.09       -0.55      0.62 o 
   1   4   5       63.64       69.10      1.67 o 
   2   4   5       19.17       22.97      0.76 o 
   3   4   5       88.71       92.03      2.05 o 
   4   4   5        2.15        2.98      0.53 o 
   5   4   5        8.70       11.34      0.71 o 
   6   4   5      206.15      208.65      3.45 o 
   7   4   5      286.63      267.43      3.93 o 
   8   4   5      304.20      298.72      4.22 o 
   9   4   5       29.76       37.73      1.50 o 
  10   4   5        0.30        0.20      0.86 o 
  11   4   5      361.07      367.25      6.63 o 
  12   4   5       20.04       22.09      2.49 o 
 -13   5   5       37.41       42.93      2.36 o 
 -12   5   5      255.90      256.75      5.72 o 
 -11   5   5       31.13       29.91      1.45 o 
 -10   5   5       76.46       77.91      1.88 o 
  -9   5   5       62.53       58.16      1.54 o 
  -8   5   5        2.33        2.14      0.75 o 
  -7   5   5      330.34      297.43      3.74 o 
  -6   5   5      226.56      216.08      3.18 o 
  -5   5   5      116.82       97.08      1.95 o 
  -4   5   5        3.60        3.95      0.81 o 
  -3   5   5       31.08       31.09      1.09 o 
  -2   5   5        1.65        4.35      0.91 o 
  -1   5   5       62.60       66.59      1.55 o 
   0   5   5      289.28      296.36      4.69 o 
   1   5   5       63.50       59.87      1.40 o 
   2   5   5      116.40      116.93      1.83 o 
   3   5   5      618.69      574.88      6.91 o 
   4   5   5      313.33      304.63      4.14 o 
   5   5   5       87.57       78.72      3.34 o 
   6   5   5        5.18        3.69      0.98 o 
   7   5   5      137.47      139.69      3.49 o 
   8   5   5      129.54      130.74      3.85 o 
   9   5   5      152.87      150.88      3.70 o 
  10   5   5       21.61       25.27      2.50 o 
  11   5   5       61.71       54.45      3.11 o 
 -12   6   5        1.26        1.97      1.31 o 
 -11   6   5      108.64      112.95      3.05 o 
 -10   6   5       79.90       77.74      2.46 o 
  -9   6   5      455.37      439.33      5.29 o 
  -8   6   5      111.28       99.22      2.04 o 
  -7   6   5       41.05       33.51      1.60 o 
  -6   6   5      238.87      218.51      3.42 o 
  -5   6   5      181.04      149.71      2.96 o 
  -4   6   5       75.09       89.78      2.25 o 
  -3   6   5     1474.04     1382.96     18.04 o 
  -2   6   5      353.47      317.65      6.38 o 
  -1   6   5     1009.97      900.25     12.19 o 
   0   6   5       12.64       12.62      1.09 o 
   1   6   5       24.22       24.81      1.42 o 
   2   6   5      229.08      209.51      3.76 o 
   3   6   5        2.94        1.10      0.92 o 
   4   6   5        4.47        3.06      1.26 o 
   5   6   5        1.91        1.01      1.24 o 
   6   6   5      203.62      199.73      5.15 o 
   7   6   5        8.98       11.59      1.48 o 
   8   6   5      175.81      184.69      5.00 o 
   9   6   5       95.66       94.81      3.59 o 
  10   6   5        1.26       -1.38      1.96 o 
 -10   7   5       78.73       78.47      2.24 o 
  -9   7   5      165.77      169.73      2.99 o 
  -8   7   5       14.65       15.33      1.17 o 
  -7   7   5       40.11       39.73      1.50 o 
  -6   7   5        5.77        7.73      0.98 o 
  -5   7   5        6.35        6.36      1.12 o 
  -4   7   5       10.13        9.03      1.19 o 
  -3   7   5       63.26       56.46      2.10 o 
  -2   7   5       18.06       12.68      1.21 o 
  -1   7   5       92.20       76.37      2.41 o 
   0   7   5       14.51       13.27      1.26 o 
   1   7   5        0.53       -0.18      1.02 o 
   2   7   5      175.13      154.59      3.88 o 
   3   7   5      505.13      462.78      8.10 o 
   4   7   5        5.15        7.11      1.49 o 
   5   7   5      450.98      432.69      7.79 o 
   6   7   5      452.28      447.41     10.61 o 
   7   7   5       80.95       85.71      2.72 o 
   8   7   5       84.76       94.38      3.38 o 
  -8   8   5      129.92      137.08      2.83 o 
  -7   8   5      111.11      127.24      2.64 o 
  -6   8   5        0.45        2.09      1.03 o 
  -5   8   5      117.74      128.00      3.07 o 
  -4   8   5        7.54       11.87      1.47 o 
  -3   8   5      224.05      202.79      3.92 o 
  -2   8   5        3.87        0.54      1.21 o 
  -1   8   5        2.19        2.48      1.26 o 
   0   8   5      181.13      179.42      4.03 o 
   1   8   5      122.79      132.16      3.47 o 
   2   8   5       78.09       84.34      2.83 o 
   3   8   5       65.06       69.22      2.65 o 
   4   8   5        1.40        2.80      1.36 o 
   5   8   5        0.77       -0.37      1.31 o 
 -16   0   6      635.98      585.25     13.69 o 
 -14   0   6       32.73       34.25      4.01 o 
 -12   0   6      556.22      538.68      9.29 o 
 -10   0   6      254.96      283.19      6.78 o 
  -8   0   6     2836.29     3037.67     45.32 o 
  -6   0   6     2368.59     2572.13     32.15 o 
  -4   0   6     1737.40     1722.89     17.98 o 
  -2   0   6      266.05      320.51      3.30 o 
   0   0   6       29.20       16.95      1.52 o 
   2   0   6     1580.15     1491.20     19.80 o 
   4   0   6      676.09      711.06      8.72 o 
   6   0   6     1061.56      957.64     17.23 o 
   8   0   6       19.03        9.19      2.39 o 
  10   0   6      311.52      316.97      7.50 o 
  12   0   6       27.36       26.72      3.46 o 
 -16   1   6       36.42       40.83      2.70 o 
 -15   1   6      105.82      102.70      3.18 o 
 -14   1   6        4.28        5.40      1.36 o 
 -13   1   6      176.84      174.44      4.88 o 
 -12   1   6      558.38      550.27      7.35 o 
 -11   1   6      157.43      154.02      2.90 o 
 -10   1   6      662.36      637.98      7.28 o 
  -9   1   6        1.75        1.88      0.42 o 
  -8   1   6      255.42      221.37      2.52 o 
  -7   1   6      128.83      133.12      2.01 o 
  -6   1   6       44.16       67.77      1.11 o 
  -5   1   6     1044.62     1170.89      9.81 o 
  -4   1   6     1009.17     1174.59     11.72 o 
  -3   1   6       51.34       50.69      0.84 o 
  -2   1   6      197.62      203.24      1.70 o 
  -1   1   6     3008.91     3240.21     24.74 o 
   0   1   6     1971.49     2170.12     20.22 o 
   1   1   6      326.36      370.26      3.90 o 
   2   1   6      362.73      383.67      3.70 o 
   3   1   6      487.37      487.36      4.92 o 
   4   1   6        9.06        6.32      0.71 o 
   5   1   6       61.97       65.27      1.24 o 
   6   1   6      136.33      140.12      1.83 o 
   7   1   6        0.34        0.28      0.49 o 
   8   1   6      911.53      940.92     11.43 o 
   9   1   6        5.44        6.44      1.41 o 
  10   1   6      111.60      115.65      2.76 o 
  11   1   6       20.55       20.83      1.77 o 
  12   1   6       15.60       12.53      1.64 o 
  13   1   6       18.40       19.58      2.90 o 
 -15   2   6       49.54       53.21      2.46 o 
 -14   2   6      122.99      117.44      3.30 o 
 -13   2   6        0.03       -0.66      0.99 o 
 -12   2   6       24.06       26.59      1.48 o 
 -11   2   6        2.89        1.80      0.67 o 
 -10   2   6      121.72      130.36      2.95 o 
  -9   2   6      138.81      130.35      1.96 o 
  -8   2   6      105.10       98.00      1.62 o 
  -7   2   6       47.14       51.83      1.18 o 
  -6   2   6      673.47      780.77      7.10 o 
  -5   2   6       45.14       43.40      1.04 o 
  -4   2   6      159.75      152.26      1.87 o 
  -3   2   6      727.16      768.16      7.94 o 
  -2   2   6      296.67      228.68      2.85 o 
  -1   2   6      141.80      169.99      2.75 o 
   0   2   6       47.19       28.24      0.71 o 
   1   2   6     1235.48     1276.83     15.12 o 
   2   2   6      544.06      535.54      5.62 o 
   3   2   6      151.42      148.35      1.96 o 
   4   2   6      758.83      788.10      8.80 o 
   5   2   6      278.28      281.65      3.87 o 
   6   2   6      168.98      136.05      1.86 o 
   7   2   6      203.49      194.97      2.58 o 
   8   2   6       13.06        8.84      0.83 o 
   9   2   6       37.88       36.49      1.37 o 
  10   2   6       18.47       19.27      2.02 o 
  11   2   6        9.23        8.44      1.48 o 
  12   2   6        1.88        2.98      1.44 o 
  13   2   6        1.51        1.78      1.61 o 
 -15   3   6       53.18       53.66      2.53 o 
 -14   3   6       19.99       22.45      1.83 o 
 -13   3   6      316.64      324.00      5.18 o 
 -12   3   6       54.45       52.75      1.89 o 
 -11   3   6        0.04        0.37      0.76 o 
 -10   3   6      464.39      445.13      5.17 o 
  -9   3   6       48.10       46.87      1.52 o 
  -8   3   6      856.81      806.44      8.20 o 
  -7   3   6       17.18       20.36      0.89 o 
  -6   3   6       16.62       10.18      0.73 o 
  -5   3   6       84.63       78.40      1.35 o 
  -4   3   6     1150.23     1237.57     11.79 o 
  -3   3   6       51.91       61.34      1.01 o 
  -2   3   6      152.08      146.42      2.18 o 
  -1   3   6        3.07        0.34      0.65 o 
   0   3   6       25.22       27.43      0.82 o 
   1   3   6       42.68       50.82      1.67 o 
   2   3   6      350.75      390.10      5.80 o 
   3   3   6       19.13       29.68      0.98 o 
   4   3   6       27.70       39.26      1.20 o 
   5   3   6      111.06      114.98      1.94 o 
   6   3   6       33.95       30.87      1.20 o 
   7   3   6       12.54       15.29      0.94 o 
   8   3   6      199.76      199.48      3.20 o 
   9   3   6        4.34        4.86      0.94 o 
  10   3   6      284.36      291.00      5.09 o 
  11   3   6        0.09       -1.18      1.44 o 
  12   3   6      232.39      231.03      5.56 o 
 -14   4   6       23.44       19.05      1.86 o 
 -13   4   6      179.38      182.85      3.66 o 
 -12   4   6       43.17       42.15      1.87 o 
 -11   4   6      432.48      406.14      5.15 o 
 -10   4   6       65.08       67.03      1.57 o 
  -9   4   6        9.47       10.15      0.80 o 
  -8   4   6       95.38       85.77      1.72 o 
  -7   4   6      102.89      120.62      2.18 o 
  -6   4   6       69.41       88.12      2.19 o 
  -5   4   6      320.54      320.96      3.95 o 
  -4   4   6      342.40      378.38      5.59 o 
  -3   4   6        1.58        5.84      0.83 o 
  -2   4   6      942.72      892.41     11.74 o 
  -1   4   6      367.32      345.09      5.12 o 
   0   4   6      346.24      305.84      4.63 o 
   1   4   6       79.53       83.54      1.85 o 
   2   4   6       34.30       29.14      1.03 o 
   3   4   6        1.37        1.84      0.57 o 
   4   4   6      195.74      200.31      4.20 o 
   5   4   6      240.20      235.18      3.73 o 
   6   4   6      308.65      303.64      4.73 o 
   7   4   6      245.86      253.69      4.09 o 
   8   4   6       39.61       36.26      1.75 o 
   9   4   6       10.34        8.62      1.04 o 
  10   4   6        0.11       -0.49      1.08 o 
  11   4   6       28.39       29.63      2.93 o 
 -13   5   6       86.71       90.80      2.77 o 
 -12   5   6      468.62      482.53     10.86 o 
 -11   5   6        2.56        3.54      1.01 o 
 -10   5   6       62.06       61.39      1.63 o 
  -9   5   6        6.25        5.90      0.84 o 
  -8   5   6       54.37       47.77      1.41 o 
  -7   5   6        0.04       -0.16      0.69 o 
  -6   5   6      156.63      147.40      2.66 o 
  -5   5   6      171.01      165.48      2.96 o 
  -4   5   6      179.25      157.81      2.85 o 
  -3   5   6      135.38      131.75      2.96 o 
  -2   5   6      677.51      648.44      7.80 o 
  -1   5   6      115.68      121.22      2.59 o 
   0   5   6      151.44      162.50      3.41 o 
   1   5   6        4.64        4.73      0.89 o 
   2   5   6      481.76      455.22      9.04 o 
   3   5   6       57.76       59.48      3.50 o 
   4   5   6      155.44      145.14      2.67 o 
   5   5   6       74.77       79.14      2.75 o 
   6   5   6      162.50      159.13      4.63 o 
   7   5   6       20.94       22.11      1.60 o 
   8   5   6       22.98       24.89      2.05 o 
   9   5   6       25.29       26.96      1.83 o 
  10   5   6       82.13       81.42      3.72 o 
 -12   6   6        0.15       -1.04      1.26 o 
 -11   6   6      177.55      177.45      3.43 o 
 -10   6   6       25.31       29.54      1.44 o 
  -9   6   6       20.37       22.40      1.17 o 
  -8   6   6        6.84        5.59      0.88 o 
  -7   6   6        2.06        3.49      0.81 o 
  -6   6   6      123.60      120.34      2.96 o 
  -5   6   6      124.62      121.83      2.56 o 
  -4   6   6       17.60       27.15      1.50 o 
  -3   6   6       58.25       54.78      1.97 o 
  -2   6   6       60.72       48.68      1.86 o 
  -1   6   6        0.08       -1.30      0.86 o 
   0   6   6     1068.49      988.00     13.09 o 
   1   6   6       15.57       16.02      1.57 o 
   2   6   6      941.33      874.03     13.36 o 
   3   6   6       33.17       31.84      2.21 o 
   4   6   6       43.27       41.25      2.49 o 
   5   6   6        1.48       -0.54      1.18 o 
   6   6   6       57.33       56.04      2.39 o 
   7   6   6      276.94      277.03      5.40 o 
   8   6   6        7.99        7.14      1.81 o 
   9   6   6        6.75        6.09      1.80 o 
 -10   7   6      137.35      144.28      3.23 o 
  -9   7   6        0.24       -0.17      1.27 o 
  -8   7   6       87.31       95.33      2.22 o 
  -7   7   6      220.60      211.24      3.30 o 
  -6   7   6       55.35       57.22      1.88 o 
  -5   7   6      104.97      110.24      2.42 o 
  -4   7   6        5.39        6.88      1.13 o 
  -3   7   6       23.85       25.70      1.47 o 
  -2   7   6      494.32      491.28      8.39 o 
  -1   7   6       24.88       28.06      2.98 o 
   0   7   6       22.75       24.63      1.82 o 
   1   7   6       24.07       20.04      1.74 o 
   2   7   6      147.23      141.17      3.70 o 
   3   7   6      186.32      182.87      4.38 o 
   4   7   6        8.21        8.93      1.54 o 
   5   7   6      117.20      116.18      4.65 o 
   6   7   6      158.89      155.24      3.99 o 
   7   7   6      131.74      131.60      4.39 o 
  -7   8   6        9.90       12.45      1.40 o 
  -6   8   6        6.59        6.83      1.20 o 
  -5   8   6      166.34      169.42      3.27 o 
  -4   8   6      786.35      783.32     10.50 o 
  -3   8   6       82.17       85.21      2.88 o 
  -2   8   6      137.61      145.97      3.63 o 
  -1   8   6       13.96       18.28      1.78 o 
   0   8   6        8.50       11.36      1.52 o 
   1   8   6      114.22      119.08      3.30 o 
   2   8   6        2.82        4.88      1.42 o 
   3   8   6      165.34      169.18      4.01 o 
   4   8   6      306.70      315.23      5.88 o 
 -15   0   7      394.13      364.84     13.15 o 
 -13   0   7     1023.51     1002.32     26.62 o 
 -11   0   7        1.03        2.00      1.14 o 
  -9   0   7      208.88      248.76      4.14 o 
  -7   0   7      534.74      551.97      8.71 o 
  -5   0   7     6222.11     6657.80     84.88 o 
  -3   0   7      949.70      939.00     11.27 o 
  -1   0   7     4562.44     4941.75     53.38 o 
   1   0   7       34.11       58.00      1.23 o 
   3   0   7       61.98       57.03      1.81 o 
   5   0   7     3316.83     3159.77     41.14 o 
   7   0   7      242.57      234.36      4.35 o 
   9   0   7       90.30       93.24      4.77 o 
  11   0   7       32.44       28.05      3.41 o 
  13   0   7        0.90        3.90      2.88 o 
 -16   1   7        1.14        0.84      1.52 o 
 -15   1   7      125.64      125.02      3.48 o 
 -14   1   7       92.12       90.15      2.89 o 
 -13   1   7        0.06        0.44      0.83 o 
 -12   1   7       55.16       50.80      1.63 o 
 -11   1   7       24.77       22.81      1.35 o 
 -10   1   7      353.28      346.53      4.40 o 
  -9   1   7      617.68      609.53      6.03 o 
  -8   1   7      312.72      300.45      3.78 o 
  -7   1   7      157.99      144.46      2.64 o 
  -6   1   7        2.73        2.02      0.43 o 
  -5   1   7      564.04      525.82      4.90 o 
  -4   1   7      945.46     1023.70      9.22 o 
  -3   1   7      227.74      219.72      2.33 o 
  -2   1   7     1178.37     1344.80     12.76 o 
  -1   1   7     5676.42     6696.94     60.55 o 
   0   1   7      387.05      442.10      4.63 o 
   1   1   7      733.16      735.85      6.88 o 
   2   1   7     2953.78     3026.92     30.17 o 
   3   1   7       26.19       32.24      0.86 o 
   4   1   7        0.24        1.32      0.51 o 
   5   1   7      127.97      145.67      2.06 o 
   6   1   7      573.32      570.49      5.43 o 
   7   1   7       10.74        8.62      0.68 o 
   8   1   7        8.19        8.90      0.94 o 
   9   1   7       25.30       31.63      1.84 o 
  10   1   7        4.58        4.58      1.28 o 
  11   1   7      657.89      653.16     11.42 o 
  12   1   7        1.55       -1.73      1.68 o 
 -15   2   7       57.62       54.51      2.51 o 
 -14   2   7        0.31        1.19      1.32 o 
 -13   2   7      258.11      255.56      4.34 o 
 -12   2   7      345.52      332.20      5.13 o 
 -11   2   7      423.00      429.49      5.41 o 
 -10   2   7        0.10        1.17      0.71 o 
  -9   2   7      847.57      786.53      9.08 o 
  -8   2   7      318.99      347.24      4.61 o 
  -7   2   7        8.07       14.34      0.76 o 
  -6   2   7        1.10        1.38      0.55 o 
  -5   2   7        9.81       11.97      0.63 o 
  -4   2   7        4.61        9.01      0.54 o 
  -3   2   7       22.33       27.49      1.16 o 
  -2   2   7       41.13       44.40      0.85 o 
  -1   2   7      450.08      429.48      5.03 o 
   0   2   7      555.08      583.20      5.79 o 
   1   2   7       20.37        6.33      0.52 o 
   2   2   7       30.63       40.59      1.07 o 
   3   2   7       73.82       73.49      1.42 o 
   4   2   7      218.66      204.24      2.92 o 
   5   2   7     3105.36     3020.99     32.71 o 
   6   2   7      618.09      594.72      6.59 o 
   7   2   7      372.35      351.38      3.88 o 
   8   2   7       24.61       22.80      1.16 o 
   9   2   7        0.30        0.41      0.85 o 
  10   2   7        8.25        8.24      1.18 o 
  11   2   7       44.19       46.12      3.27 o 
  12   2   7       11.58        7.23      1.61 o 
 -15   3   7      107.10      103.08      3.34 o 
 -14   3   7       11.68       13.02      1.66 o 
 -13   3   7       87.47       83.38      2.45 o 
 -12   3   7       99.54       95.63      2.51 o 
 -11   3   7       56.25       58.17      1.68 o 
 -10   3   7       87.52       90.70      1.78 o 
  -9   3   7       42.32       41.79      1.30 o 
  -8   3   7       96.04       87.72      1.69 o 
  -7   3   7      867.28      879.12      8.71 o 
  -6   3   7        0.07        2.77      0.60 o 
  -5   3   7     1651.85     1679.02     21.80 o 
  -4   3   7      256.86      274.67      3.06 o 
  -3   3   7      213.56      167.65      2.44 o 
  -2   3   7      294.93      270.09      3.96 o 
  -1   3   7     1323.95     1398.30     16.97 o 
   0   3   7      179.39      183.02      2.89 o 
   1   3   7        0.03        0.27      0.56 o 
   2   3   7       66.16       62.43      1.60 o 
   3   3   7        0.01       -0.19      0.45 o 
   4   3   7        1.47       -0.36      0.64 o 
   5   3   7       41.75       41.09      1.45 o 
   6   3   7       32.06       33.57      1.39 o 
   7   3   7       16.78       16.40      0.98 o 
   8   3   7       10.19        8.48      0.99 o 
   9   3   7      122.20      131.22      3.37 o 
  10   3   7        1.02       -0.66      0.93 o 
  11   3   7      541.27      547.47      8.91 o 
  12   3   7       36.35       43.42      2.74 o 
 -14   4   7        0.04       -1.52      1.26 o 
 -13   4   7        0.09        0.10      1.18 o 
 -12   4   7        3.33        4.59      1.12 o 
 -11   4   7      475.48      481.06      5.83 o 
 -10   4   7       98.32       99.87      2.11 o 
  -9   4   7     1399.61     1299.50     12.87 o 
  -8   4   7      486.12      453.50      5.51 o 
  -7   4   7        7.54       15.92      1.01 o 
  -6   4   7      178.98      167.64      3.06 o 
  -5   4   7       88.49       99.00      1.87 o 
  -4   4   7      209.77      203.05      2.97 o 
  -3   4   7        2.15        4.58      0.63 o 
  -2   4   7       48.08       58.35      1.59 o 
  -1   4   7      233.37      224.29      3.51 o 
   0   4   7       14.43       18.53      1.04 o 
   1   4   7      431.18      375.39      6.15 o 
   2   4   7      142.14      142.00      3.16 o 
   3   4   7      257.68      249.08      3.37 o 
   4   4   7       34.22       34.75      1.28 o 
   5   4   7      701.82      685.15      8.99 o 
   6   4   7      231.43      231.11      4.20 o 
   7   4   7      151.79      149.79      2.93 o 
   8   4   7       66.33       62.99      2.76 o 
   9   4   7       75.35       73.88      2.60 o 
  10   4   7       37.19       34.92      2.62 o 
  11   4   7       85.77       83.52      3.58 o 
 -13   5   7      151.13      156.50      3.61 o 
 -12   5   7       31.27       33.08      1.81 o 
 -11   5   7       26.32       30.07      1.48 o 
 -10   5   7        5.07        4.67      0.88 o 
  -9   5   7      129.33      132.87      2.64 o 
  -8   5   7       50.14       45.65      1.41 o 
  -7   5   7       66.71       62.57      1.77 o 
  -6   5   7       66.75       68.26      1.77 o 
  -5   5   7      366.24      334.95      4.86 o 
  -4   5   7       46.59       39.94      1.76 o 
  -3   5   7     1173.89     1170.59     15.43 o 
  -2   5   7      762.18      707.35      8.68 o 
  -1   5   7      203.44      201.24      3.61 o 
   0   5   7       41.03       34.75      1.44 o 
   1   5   7       23.23       16.81      1.39 o 
   2   5   7       89.46       86.19      3.31 o 
   3   5   7      183.76      184.13      4.36 o 
   4   5   7        0.04       -0.37      1.09 o 
   5   5   7       57.95       56.75      2.20 o 
   6   5   7       20.10       20.43      1.59 o 
   7   5   7       57.95       59.30      2.52 o 
   8   5   7       12.31       16.24      1.89 o 
   9   5   7       95.93       98.74      3.17 o 
  10   5   7        0.18       -0.54      1.93 o 
 -12   6   7      156.16      155.60      3.64 o 
 -11   6   7      292.07      320.55      5.93 o 
 -10   6   7        8.02        9.49      1.16 o 
  -9   6   7       36.03       32.46      1.32 o 
  -8   6   7       24.29       24.44      1.20 o 
  -7   6   7       54.51       63.53      1.68 o 
  -6   6   7      133.34      124.95      2.94 o 
  -5   6   7        1.27        0.52      1.01 o 
  -4   6   7        0.27       -0.01      0.86 o 
  -3   6   7       11.77       11.13      1.09 o 
  -2   6   7      121.23      126.34      2.88 o 
  -1   6   7        3.66        1.71      1.01 o 
   0   6   7       25.40       25.60      1.70 o 
   1   6   7       33.21       32.20      1.88 o 
   2   6   7        0.08       -2.17      1.45 o 
   3   6   7     1390.73     1314.58     18.82 o 
   4   6   7       11.54       13.43      1.58 o 
   5   6   7      767.10      747.45     11.57 o 
   6   6   7      277.37      279.33      5.49 o 
   7   6   7        2.58        2.87      1.60 o 
   8   6   7        6.39        4.00      1.80 o 
 -10   7   7        0.10        0.14      1.28 o 
  -9   7   7      370.01      371.32      5.31 o 
  -8   7   7       12.16       14.33      1.22 o 
  -7   7   7       87.11       90.51      2.15 o 
  -6   7   7       57.33       52.96      1.84 o 
  -5   7   7        0.07       -0.49      0.94 o 
  -4   7   7       51.95       52.48      1.77 o 
  -3   7   7      524.86      516.82      8.23 o 
  -2   7   7      140.18      137.67      3.80 o 
  -1   7   7       92.25       84.06      2.91 o 
   0   7   7        2.78        1.84      1.84 o 
   1   7   7       88.25       87.68      2.98 o 
   2   7   7        8.63        5.23      1.42 o 
   3   7   7       56.70       59.40      3.12 o 
   4   7   7        3.20        1.00      1.37 o 
   5   7   7       98.62      102.61      3.27 o 
   6   7   7       69.92       77.31      2.95 o 
   7   7   7       10.56       13.34      2.17 o 
  -7   8   7        2.62        1.73      1.09 o 
  -6   8   7       53.91       56.63      2.02 o 
  -5   8   7        4.39        4.17      1.26 o 
  -4   8   7       15.14       10.31      1.37 o 
  -3   8   7       18.40       20.01      1.77 o 
  -2   8   7      169.96      181.14      4.17 o 
  -1   8   7      158.23      172.70      4.07 o 
   0   8   7        9.53       14.14      1.62 o 
   1   8   7       88.37       91.83      3.33 o 
   2   8   7        2.79        3.51      2.26 o 
   3   8   7       46.85       43.94      2.99 o 
 -16   0   8       11.23        7.00      2.32 o 
 -14   0   8      660.34      649.00     13.88 o 
 -12   0   8      550.00      557.49      9.70 o 
 -10   0   8     1682.22     1565.69     23.80 o 
  -8   0   8       19.60       29.50      2.04 o 
  -6   0   8      106.76      109.90      2.27 o 
  -4   0   8     3540.52     3935.76     45.20 o 
  -2   0   8     3106.91     3569.83     37.95 o 
   0   0   8      362.51      303.94      6.06 o 
   2   0   8     2057.86     2215.08     36.78 o 
   4   0   8     2794.58     2693.63     35.06 o 
   6   0   8        1.42        2.26      0.74 o 
   8   0   8      569.25      594.33     13.14 o 
  10   0   8      560.71      556.66     17.69 o 
  12   0   8      150.48      152.93      7.76 o 
 -16   1   8       87.82       81.57      3.09 o 
 -15   1   8        4.76        4.59      1.52 o 
 -14   1   8       83.04       89.44      2.91 o 
 -13   1   8       30.48       28.95      1.50 o 
 -12   1   8       11.32       11.54      1.20 o 
 -11   1   8       86.66       79.56      2.11 o 
 -10   1   8       21.37       19.56      0.99 o 
  -9   1   8       47.07       47.84      1.20 o 
  -8   1   8       51.79       47.56      1.35 o 
  -7   1   8      645.15      637.22      6.76 o 
  -6   1   8      734.44      767.58      7.47 o 
  -5   1   8       24.80       25.69      0.98 o 
  -4   1   8      549.80      519.48      5.24 o 
  -3   1   8        8.25       11.96      0.54 o 
  -2   1   8     1985.88     2123.87     21.52 o 
  -1   1   8      429.01      492.53      4.63 o 
   0   1   8      685.36      640.92      7.32 o 
   1   1   8      367.01      394.77      4.27 o 
   2   1   8     2057.69     2256.48     22.67 o 
   3   1   8      701.54      714.53      8.28 o 
   4   1   8      899.49      888.68      9.39 o 
   5   1   8      864.32      849.43      8.49 o 
   6   1   8       13.84       11.51      0.69 o 
   7   1   8       30.72       30.78      0.94 o 
   8   1   8      190.90      214.00      3.69 o 
   9   1   8      321.83      309.26      6.15 o 
  10   1   8       89.43      100.92      2.82 o 
  11   1   8        7.74       11.40      1.70 o 
  12   1   8       74.16       89.28      4.76 o 
 -15   2   8        0.01        0.74      1.41 o 
 -14   2   8      484.29      481.76      7.97 o 
 -13   2   8      162.15      157.81      3.79 o 
 -12   2   8      389.83      398.33      5.92 o 
 -11   2   8        4.00        5.11      0.86 o 
 -10   2   8      986.46      915.46     11.26 o 
  -9   2   8      167.41      141.81      2.28 o 
  -8   2   8      376.78      362.21      4.29 o 
  -7   2   8       59.32       57.99      1.31 o 
  -6   2   8      791.12      742.76      7.31 o 
  -5   2   8      460.69      470.92      4.89 o 
  -4   2   8       36.19       37.54      1.03 o 
  -3   2   8        1.24        0.32      0.43 o 
  -2   2   8       14.43       10.82      0.56 o 
  -1   2   8       98.99       99.79      1.16 o 
   0   2   8      156.24      203.17      2.69 o 
   1   2   8       63.98       67.04      1.25 o 
   2   2   8      240.77      247.36      3.03 o 
   3   2   8      102.29       96.14      1.94 o 
   4   2   8     2098.69     2044.91     21.91 o 
   5   2   8      112.23      106.47      1.84 o 
   6   2   8       18.28       16.44      0.88 o 
   7   2   8       42.64       40.76      1.25 o 
   8   2   8      977.94      954.97     11.12 o 
   9   2   8      127.52      122.43      2.51 o 
  10   2   8      549.54      566.26      8.93 o 
  11   2   8        2.96        5.14      2.37 o 
  12   2   8       18.17       22.03      2.21 o 
 -15   3   8      141.77      143.06      3.92 o 
 -14   3   8      199.16      193.04      5.16 o 
 -13   3   8        5.46        7.80      1.25 o 
 -12   3   8      561.82      555.78      8.64 o 
 -11   3   8      289.83      287.29      4.01 o 
 -10   3   8      200.10      194.94      2.94 o 
  -9   3   8       44.31       46.61      1.42 o 
  -8   3   8      103.57      111.02      2.51 o 
  -7   3   8      354.45      353.29      4.05 o 
  -6   3   8      213.55      238.43      3.44 o 
  -5   3   8       10.08       13.06      0.70 o 
  -4   3   8     2618.38     2629.39     26.49 o 
  -3   3   8      281.34      288.75      3.78 o 
  -2   3   8     2063.79     2094.07     22.94 o 
  -1   3   8       25.53       32.21      1.16 o 
   0   3   8       40.50       28.64      1.11 o 
   1   3   8       48.11       44.63      1.34 o 
   2   3   8      332.15      325.70      4.81 o 
   3   3   8       99.71       99.05      1.98 o 
   4   3   8      212.79      196.28      3.22 o 
   5   3   8        0.23        1.02      0.76 o 
   6   3   8      282.88      271.00      4.19 o 
   7   3   8       43.41       43.80      1.55 o 
   8   3   8        0.52        1.86      0.94 o 
   9   3   8        9.12        6.17      1.00 o 
  10   3   8      175.87      177.72      4.27 o 
  11   3   8       14.47       20.73      2.14 o 
 -14   4   8      148.92      159.98      3.71 o 
 -13   4   8      299.02      286.05      4.59 o 
 -12   4   8        0.15        0.04      1.02 o 
 -11   4   8       41.48       38.75      1.44 o 
 -10   4   8      171.67      159.62      2.49 o 
  -9   4   8      376.11      398.15      4.65 o 
  -8   4   8     1195.64     1178.98     13.29 o 
  -7   4   8      345.82      348.02      4.38 o 
  -6   4   8     2151.11     2101.37     23.70 o 
  -5   4   8     1465.14     1393.99     15.56 o 
  -4   4   8       83.72       94.65      2.04 o 
  -3   4   8        5.26       11.76      2.09 o 
  -2   4   8      380.13      411.19      5.24 o 
  -1   4   8      398.53      343.36      4.47 o 
   0   4   8       27.26       34.24      1.30 o 
   1   4   8        0.39        3.17      0.63 o 
   2   4   8      270.62      235.41      4.45 o 
   3   4   8       13.80       15.19      1.39 o 
   4   4   8     1178.48     1137.91     16.19 o 
   5   4   8      140.89      150.42      3.40 o 
   6   4   8       19.12       20.66      1.87 o 
   7   4   8       10.54        9.34      1.59 o 
   8   4   8      202.72      207.23      5.17 o 
   9   4   8       50.26       52.33      2.32 o 
  10   4   8      452.80      448.91     10.83 o 
 -13   5   8       29.98       30.35      1.94 o 
 -12   5   8       24.54       25.89      1.71 o 
 -11   5   8       17.40       16.19      1.28 o 
 -10   5   8       75.47       75.58      2.00 o 
  -9   5   8        2.16        2.14      0.92 o 
  -8   5   8       24.19       12.98      1.03 o 
  -7   5   8       62.25       58.02      1.62 o 
  -6   5   8       10.22       14.85      1.08 o 
  -5   5   8       25.36       34.61      1.41 o 
  -4   5   8     1291.93     1136.40     14.75 o 
  -3   5   8      228.17      241.42      3.71 o 
  -2   5   8     1861.25     1752.88     28.58 o 
  -1   5   8        1.63        4.68      0.95 o 
   0   5   8      269.19      291.73      4.52 o 
   1   5   8      654.12      619.63      9.63 o 
   2   5   8        1.57        2.34      1.22 o 
   3   5   8        4.82        3.81      1.25 o 
   4   5   8       89.31       79.24      2.56 o 
   5   5   8      188.87      183.67      4.03 o 
   6   5   8      370.84      348.41      6.23 o 
   7   5   8      151.75      142.99      4.23 o 
   8   5   8       14.66       19.71      2.12 o 
   9   5   8       31.57       32.93      2.15 o 
 -11   6   8       75.26       77.20      2.73 o 
 -10   6   8      638.29      635.39      8.46 o 
  -9   6   8      120.11      117.36      2.55 o 
  -8   6   8      123.33      129.48      2.67 o 
  -7   6   8       44.52       47.45      2.26 o 
  -6   6   8        2.31        2.55      1.09 o 
  -5   6   8        2.33        4.40      0.99 o 
  -4   6   8        3.45        4.44      0.96 o 
  -3   6   8        0.15        0.40      0.86 o 
  -2   6   8      232.89      220.06      3.56 o 
  -1   6   8       22.93       23.49      1.55 o 
   0   6   8        0.04       -0.61      1.46 o 
   1   6   8        0.69        0.37      1.19 o 
   2   6   8      274.28      255.54      5.09 o 
   3   6   8        1.77        1.49      1.36 o 
   4   6   8      445.57      436.67      7.56 o 
   5   6   8      151.80      148.01      3.74 o 
   6   6   8      479.62      501.83     13.53 o 
   7   6   8        7.47        8.26      1.90 o 
   8   6   8       74.72       79.25      3.49 o 
  -9   7   8        3.94        3.84      1.16 o 
  -8   7   8       80.29       90.81      2.19 o 
  -7   7   8       25.55       27.25      1.41 o 
  -6   7   8      230.54      240.67      3.90 o 
  -5   7   8       15.30       13.99      1.33 o 
  -4   7   8      434.70      433.75      7.71 o 
  -3   7   8      220.04      211.27      4.15 o 
  -2   7   8       13.29       14.33      1.38 o 
  -1   7   8       42.63       42.92      2.68 o 
   0   7   8       56.30       56.54      2.52 o 
   1   7   8       84.08       86.91      3.64 o 
   2   7   8      433.59      423.03      7.56 o 
   3   7   8       15.13       20.58      1.82 o 
   4   7   8      238.53      252.52      5.39 o 
   5   7   8       14.19       13.34      2.26 o 
   6   7   8        3.81        1.81      1.85 o 
  -6   8   8        3.05        1.51      1.23 o 
  -5   8   8       20.19       19.79      1.56 o 
  -4   8   8        1.88        1.22      1.18 o 
  -3   8   8       39.89       46.18      2.00 o 
  -2   8   8       57.75       64.66      2.92 o 
  -1   8   8       25.55       20.95      2.05 o 
   0   8   8       13.11       11.91      1.76 o 
   1   8   8       56.98       64.18      3.50 o 
   2   8   8      360.79      362.58     11.47 o 
 -15   0   9      254.02      255.64      7.36 o 
 -13   0   9      150.93      150.58      3.99 o 
 -11   0   9     1500.97     1356.88     21.04 o 
  -9   0   9      481.42      496.74     10.31 o 
  -7   0   9      983.89     1020.92     13.75 o 
  -5   0   9      342.90      354.55      5.32 o 
  -3   0   9      218.37      232.25      3.82 o 
  -1   0   9     3643.71     4274.81     70.22 o 
   1   0   9       95.25      108.89      2.68 o 
   3   0   9     3407.59     3452.23     49.44 o 
   5   0   9        0.70        0.54      0.97 o 
   7   0   9      878.31      891.64     11.18 o 
   9   0   9      623.96      630.82     13.83 o 
  11   0   9      310.22      295.07     11.44 o 
 -15   1   9      346.29      356.25      6.59 o 
 -14   1   9       17.07       24.22      1.78 o 
 -13   1   9      284.08      282.32      4.29 o 
 -12   1   9      126.63      115.80      2.68 o 
 -11   1   9       14.15       15.86      1.28 o 
 -10   1   9       11.12       12.16      1.54 o 
  -9   1   9       98.95       77.14      1.64 o 
  -8   1   9       59.08       65.00      1.52 o 
  -7   1   9       10.42       12.44      0.84 o 
  -6   1   9      202.47      210.28      2.47 o 
  -5   1   9     2210.85     2003.34     19.93 o 
  -4   1   9      166.69      158.77      2.07 o 
  -3   1   9      694.06      757.76      6.93 o 
  -2   1   9      789.07      840.17      8.55 o 
  -1   1   9       27.83       28.28      0.81 o 
   0   1   9        8.88       11.79      0.49 o 
   1   1   9     1716.08     1717.48     21.27 o 
   2   1   9       29.72       29.10      0.95 o 
   3   1   9     2209.57     2149.74     23.56 o 
   4   1   9        2.32        2.53      0.76 o 
   5   1   9     2131.41     2152.02     21.86 o 
   6   1   9      325.76      321.42      3.91 o 
   7   1   9        4.79        4.51      0.68 o 
   8   1   9       68.73       69.67      2.05 o 
   9   1   9      156.17      174.39      4.46 o 
  10   1   9      127.93      130.40      3.94 o 
  11   1   9        3.27        2.00      1.51 o 
 -15   2   9       23.75       26.15      2.04 o 
 -14   2   9       78.43       73.68      2.42 o 
 -13   2   9        2.63        2.27      1.17 o 
 -12   2   9      224.41      232.40      4.09 o 
 -11   2   9     1983.48     1901.54     22.30 o 
 -10   2   9      105.22       99.26      1.95 o 
  -9   2   9     1196.33     1190.13     12.16 o 
  -8   2   9       11.67       13.98      0.94 o 
  -7   2   9      539.96      550.16      5.71 o 
  -6   2   9       89.27       81.22      1.79 o 
  -5   2   9      481.51      484.49      5.38 o 
  -4   2   9        9.15       11.59      0.72 o 
  -3   2   9      840.88      775.07      8.13 o 
  -2   2   9       10.45       10.82      0.56 o 
  -1   2   9      282.75      337.83      3.44 o 
   0   2   9       97.71       87.76      1.49 o 
   1   2   9       35.68       28.91      0.95 o 
   2   2   9        5.93        7.31      0.90 o 
   3   2   9      573.21      556.55      7.21 o 
   4   2   9        1.37        1.16      0.97 o 
   5   2   9       17.25       20.18      0.87 o 
   6   2   9        0.28        0.47      0.75 o 
   7   2   9      899.78      908.77     11.57 o 
   8   2   9       58.13       53.29      1.84 o 
   9   2   9      673.94      676.13      8.38 o 
  10   2   9       33.77       35.44      2.33 o 
  11   2   9      504.67      514.33     12.63 o 
 -14   3   9       14.16       17.67      1.48 o 
 -13   3   9       39.59       39.66      1.73 o 
 -12   3   9      224.55      227.27      3.83 o 
 -11   3   9      464.12      458.87      5.57 o 
 -10   3   9        3.96        4.91      1.05 o 
  -9   3   9     1107.48     1026.18     10.23 o 
  -8   3   9      319.86      293.19      3.68 o 
  -7   3   9      420.87      415.52      4.64 o 
  -6   3   9      464.00      452.58      5.29 o 
  -5   3   9     1619.77     1552.64     16.01 o 
  -4   3   9     1002.25      961.43     12.91 o 
  -3   3   9      519.80      589.20      6.46 o 
  -2   3   9        8.86        8.13      0.73 o 
  -1   3   9      962.01      929.54     11.67 o 
   0   3   9       70.27       80.15      1.78 o 
   1   3   9     1026.98     1009.89     15.47 o 
   2   3   9       48.39       47.45      1.55 o 
   3   3   9      477.36      441.78      7.06 o 
   4   3   9       11.88        9.94      1.23 o 
   5   3   9      729.18      695.83      9.13 o 
   6   3   9       80.39       79.80      2.04 o 
   7   3   9       47.71       44.71      1.92 o 
   8   3   9        9.04        9.24      1.35 o 
   9   3   9        0.14        1.41      1.26 o 
  10   3   9        4.56        8.71      1.94 o 
 -14   4   9        0.20        1.97      1.20 o 
 -13   4   9      533.50      537.81      7.29 o 
 -12   4   9        5.04        8.24      1.24 o 
 -11   4   9      381.84      369.10      4.81 o 
 -10   4   9      177.83      167.73      2.65 o 
  -9   4   9       38.54       40.57      1.52 o 
  -8   4   9        1.14        2.76      0.81 o 
  -7   4   9      304.33      307.15      4.00 o 
  -6   4   9      350.03      367.93      4.51 o 
  -5   4   9     2787.76     2743.71     38.86 o 
  -4   4   9      431.59      434.55      5.51 o 
  -3   4   9     2289.15     2226.21     26.85 o 
  -2   4   9     2661.90     2516.74     27.57 o 
  -1   4   9      214.74      202.22      6.30 o 
   0   4   9      100.68      115.35      2.33 o 
   1   4   9      734.02      741.19     11.09 o 
   2   4   9     1236.56     1125.98     16.06 o 
   3   4   9       90.27       86.95      2.60 o 
   4   4   9        1.82        4.45      1.15 o 
   5   4   9        3.59        3.76      1.74 o 
   6   4   9      175.54      167.14      3.70 o 
   7   4   9      459.84      456.73      9.66 o 
   8   4   9        3.82        4.12      1.55 o 
   9   4   9      234.08      244.53      5.40 o 
  10   4   9       69.85       64.45      3.33 o 
 -13   5   9      135.43      139.10      3.47 o 
 -12   5   9       13.50       11.62      1.49 o 
 -11   5   9        0.54        1.45      0.98 o 
 -10   5   9       14.00       13.41      1.07 o 
  -9   5   9        1.63        2.67      0.91 o 
  -8   5   9        6.81        7.02      0.95 o 
  -7   5   9       24.72       30.28      1.34 o 
  -6   5   9      161.88      145.20      2.63 o 
  -5   5   9       33.76       47.44      1.93 o 
  -4   5   9      811.60      734.04      9.85 o 
  -3   5   9       37.39       46.98      1.54 o 
  -2   5   9       13.88        6.63      0.88 o 
  -1   5   9     1258.18     1101.82     13.98 o 
   0   5   9        5.15        7.34      1.62 o 
   1   5   9     2579.36     2475.73     33.70 o 
   2   5   9       68.65       77.04      2.62 o 
   3   5   9      185.13      200.94      4.31 o 
   4   5   9      465.98      443.48      7.51 o 
   5   5   9       29.38       29.66      1.84 o 
   6   5   9       16.84       19.69      1.68 o 
   7   5   9       63.49       65.85      3.10 o 
   8   5   9      122.28      122.11      5.75 o 
 -11   6   9      131.57      143.00      3.17 o 
 -10   6   9       27.00       28.06      1.67 o 
  -9   6   9       30.30       41.27      1.87 o 
  -8   6   9      701.81      651.95      9.30 o 
  -7   6   9      734.90      707.41     11.25 o 
  -6   6   9      149.64      150.36      3.75 o 
  -5   6   9      207.27      201.69      4.54 o 
  -4   6   9       82.28       74.97      2.68 o 
  -3   6   9       31.87       38.02      1.93 o 
  -2   6   9       27.17       28.59      1.85 o 
  -1   6   9       19.98       22.01      1.40 o 
   0   6   9       23.28       16.99      1.64 o 
   1   6   9        7.38        4.24      1.69 o 
   2   6   9        0.12       -0.38      1.21 o 
   3   6   9       13.52       14.36      1.65 o 
   4   6   9        5.48        4.31      1.43 o 
   5   6   9      218.23      220.63      4.82 o 
   6   6   9        0.48        1.80      1.71 o 
   7   6   9      403.56      410.89     14.05 o 
  -9   7   9        0.58       -0.08      1.27 o 
  -8   7   9       13.52       16.30      1.29 o 
  -7   7   9      162.24      153.96      3.06 o 
  -6   7   9       18.53       19.40      1.59 o 
  -5   7   9      387.31      391.05      7.38 o 
  -4   7   9      190.80      184.63      4.52 o 
  -3   7   9       91.69      101.41      2.95 o 
  -2   7   9        0.34       -0.35      1.88 o 
  -1   7   9       29.08       30.59      2.07 o 
   0   7   9       89.32       93.07      3.12 o 
   1   7   9      218.15      206.30      4.71 o 
   2   7   9       46.97       47.54      2.41 o 
   3   7   9      280.54      277.60      5.76 o 
   4   7   9       64.80       63.89      2.79 o 
   5   7   9      248.00      250.44      5.47 o 
  -5   8   9       24.45       28.38      1.78 o 
  -4   8   9        6.37        6.04      1.48 o 
  -3   8   9       44.15       39.39      2.76 o 
  -2   8   9       32.99       32.98      2.73 o 
  -1   8   9        0.24        1.81      2.32 o 
   0   8   9      116.25      124.99      3.79 o 
 -14   0  10        0.14        0.70      1.37 o 
 -12   0  10      880.22      819.62     13.61 o 
 -10   0  10      620.97      635.39     10.71 o 
  -8   0  10      547.50      505.84      8.80 o 
  -6   0  10      308.33      310.74      4.90 o 
  -4   0  10     2603.41     2703.81     35.77 o 
  -2   0  10     1902.44     2122.47     28.12 o 
   0   0  10      133.23      149.55      4.38 o 
   2   0  10        0.00        0.46      1.04 o 
   4   0  10      135.45      134.01      9.49 o 
   6   0  10     1042.08     1070.97     17.50 o 
   8   0  10      162.84      172.57      5.19 o 
  10   0  10      398.39      439.42     15.03 o 
 -15   1  10        5.33       10.91      2.48 o 
 -14   1  10      414.22      412.11      6.25 o 
 -13   1  10        0.23        2.42      1.01 o 
 -12   1  10      171.95      175.27      3.40 o 
 -11   1  10      111.74      115.37      2.67 o 
 -10   1  10      560.09      499.97      5.73 o 
  -9   1  10      211.89      187.61      2.74 o 
  -8   1  10      170.87      178.36      2.47 o 
  -7   1  10        1.67        2.06      0.68 o 
  -6   1  10      197.15      184.12      2.31 o 
  -5   1  10      862.29      823.20      8.15 o 
  -4   1  10        0.22        0.41      0.62 o 
  -3   1  10      223.82      225.18      2.88 o 
  -2   1  10     1531.51     1392.53     16.55 o 
  -1   1  10      377.43      384.18      7.49 o 
   0   1  10      972.96     1018.66     11.37 o 
   1   1  10      813.14      811.10      9.86 o 
   2   1  10      375.93      391.76      6.68 o 
   3   1  10      152.19      156.90      3.33 o 
   4   1  10     2620.78     2555.24     27.97 o 
   5   1  10      310.71      307.80      4.21 o 
   6   1  10      467.25      454.06      5.68 o 
   7   1  10        2.02        1.99      1.28 o 
   8   1  10      180.26      177.20      4.59 o 
   9   1  10        5.13        7.63      1.52 o 
  10   1  10       86.75      102.64      4.27 o 
  11   1  10        0.52        2.69      2.03 o 
 -15   2  10       72.06       72.27      2.97 o 
 -14   2  10       10.12       10.12      1.40 o 
 -13   2  10      282.06      268.47      4.33 o 
 -12   2  10        1.68        4.57      1.27 o 
 -11   2  10       47.57       47.71      1.48 o 
 -10   2  10       92.51       99.69      2.00 o 
  -9   2  10     1415.23     1356.08     13.75 o 
  -8   2  10     2695.10     2655.57     24.43 o 
  -7   2  10        0.04        6.20      0.96 o 
  -6   2  10     2176.48     2169.50     20.32 o 
  -5   2  10      801.77      772.54      7.72 o 
  -4   2  10      652.25      675.56      7.28 o 
  -3   2  10      262.27      244.42      3.28 o 
  -2   2  10      341.63      373.30      3.94 o 
  -1   2  10       19.51       14.21      0.65 o 
   0   2  10      177.55      178.79      2.46 o 
   1   2  10       12.11       10.03      0.73 o 
   2   2  10        6.34        7.91      1.00 o 
   3   2  10      256.55      242.26      3.91 o 
   4   2  10      350.99      339.22      5.73 o 
   5   2  10        0.09       -0.86      0.94 o 
   6   2  10      395.50      408.69      6.46 o 
   7   2  10       20.41       20.86      1.30 o 
   8   2  10      468.49      478.93      9.54 o 
   9   2  10       30.65       28.67      2.24 o 
  10   2  10      465.65      466.42     16.65 o 
 -14   3  10      829.40      843.64     10.53 o 
 -13   3  10      181.05      174.80      3.45 o 
 -12   3  10      137.86      142.01      2.92 o 
 -11   3  10      130.41      129.08      2.41 o 
 -10   3  10       44.29       37.27      1.37 o 
  -9   3  10      191.82      198.76      2.83 o 
  -8   3  10      659.88      630.42      6.66 o 
  -7   3  10      222.21      219.43      2.90 o 
  -6   3  10        3.45        4.94      0.77 o 
  -5   3  10       27.27       24.29      1.01 o 
  -4   3  10      384.23      398.88      4.68 o 
  -3   3  10      156.79      163.19      2.53 o 
  -2   3  10      578.12      532.22      7.19 o 
  -1   3  10      262.36      257.26      3.95 o 
   0   3  10      848.48      800.15     10.73 o 
   1   3  10      176.38      174.54      3.65 o 
   2   3  10     1070.61     1011.30     14.49 o 
   3   3  10       88.44       81.84      2.42 o 
   4   3  10     1038.64     1026.34     14.76 o 
   5   3  10       14.70       13.42      1.42 o 
   6   3  10      113.10      104.18      2.80 o 
   7   3  10        1.39        1.17      1.43 o 
   8   3  10      123.76      121.78      3.23 o 
   9   3  10        1.58        1.17      1.35 o 
  10   3  10      215.62      209.19      7.31 o 
 -13   4  10       67.68       75.91      2.58 o 
 -12   4  10      215.39      223.28      3.90 o 
 -11   4  10        0.17        0.32      0.89 o 
 -10   4  10      207.72      213.32      3.65 o 
  -9   4  10        3.57        5.02      0.89 o 
  -8   4  10      378.81      387.33      5.20 o 
  -7   4  10      184.82      180.02      2.96 o 
  -6   4  10       51.84       55.71      1.63 o 
  -5   4  10       33.88       34.79      1.32 o 
  -4   4  10     1141.89     1069.02     13.59 o 
  -3   4  10       22.73       28.90      2.76 o 
  -2   4  10     2647.67     2619.89     28.72 o 
  -1   4  10      565.20      532.08      7.28 o 
   0   4  10      278.51      285.07      5.23 o 
   1   4  10      366.63      351.84      6.14 o 
   2   4  10      625.53      635.39      9.84 o 
   3   4  10       24.34       28.83      2.14 o 
   4   4  10        4.55       12.23      1.41 o 
   5   4  10      729.43      688.21     10.60 o 
   6   4  10       34.48       39.06      2.01 o 
   7   4  10        0.50       -0.25      1.45 o 
   8   4  10      231.56      231.01      9.80 o 
   9   4  10      146.57      136.35      3.72 o 
 -12   5  10      241.55      250.86      5.32 o 
 -11   5  10       14.77       16.92      1.36 o 
 -10   5  10      232.77      221.14      3.84 o 
  -9   5  10       49.55       51.12      1.86 o 
  -8   5  10       34.62       36.85      1.61 o 
  -7   5  10      169.40      157.92      3.31 o 
  -6   5  10      117.71      107.36      3.36 o 
  -5   5  10       85.67       92.95      2.43 o 
  -4   5  10        4.05        2.59      0.99 o 
  -3   5  10       65.77       61.05      2.48 o 
  -2   5  10        1.97        1.16      0.94 o 
  -1   5  10      435.85      386.32      7.76 o 
   0   5  10      364.73      338.26      6.15 o 
   1   5  10      189.86      167.48      3.93 o 
   2   5  10     1979.26     1814.62     25.31 o 
   3   5  10       16.70       18.79      1.69 o 
   4   5  10     1484.93     1430.01     20.42 o 
   5   5  10       21.12       24.93      1.84 o 
   6   5  10        1.00        1.79      2.53 o 
   7   5  10      242.81      236.37      6.01 o 
   8   5  10      142.57      136.89      4.54 o 
 -11   6  10        1.73        1.37      1.33 o 
 -10   6  10      210.70      215.74      3.95 o 
  -9   6  10        3.57        4.63      1.21 o 
  -8   6  10      235.40      262.61      4.34 o 
  -7   6  10      144.33      128.24      3.08 o 
  -6   6  10       82.55       94.58      2.66 o 
  -5   6  10      430.26      395.36      6.21 o 
  -4   6  10      923.98      862.82     13.98 o 
  -3   6  10      313.86      317.05      5.51 o 
  -2   6  10      237.86      224.45      4.86 o 
  -1   6  10       98.78       85.84      2.85 o 
   0   6  10       12.24        9.40      1.52 o 
   1   6  10       56.13       60.26      2.56 o 
   2   6  10       29.23       30.65      2.02 o 
   3   6  10      194.87      183.89      4.34 o 
   4   6  10       32.99       31.62      2.06 o 
   5   6  10        4.22        2.63      1.47 o 
   6   6  10       46.50       50.57      3.18 o 
  -8   7  10       49.37       60.63      2.07 o 
  -7   7  10        0.27       -0.49      1.24 o 
  -6   7  10       83.08       88.77      2.75 o 
  -5   7  10      126.58      137.45      3.32 o 
  -4   7  10       66.52       55.33      2.63 o 
  -3   7  10        4.63        4.35      2.30 o 
  -2   7  10       68.51       74.43      2.91 o 
  -1   7  10       48.28       44.58      2.37 o 
   0   7  10      128.72      140.48      3.87 o 
   1   7  10       23.47       27.46      2.05 o 
   2   7  10      171.02      172.49      4.39 o 
   3   7  10      106.28      110.69      3.53 o 
 -15   0  11      114.55      114.92      4.95 o 
 -13   0  11       19.27       15.33      1.79 o 
 -11   0  11       82.87       87.18      2.71 o 
  -9   0  11      581.41      548.44      9.59 o 
  -7   0  11      779.71      760.93     12.39 o 
  -5   0  11     1334.22     1244.80     16.59 o 
  -3   0  11      146.39      152.61      2.98 o 
  -1   0  11     1088.88     1216.68     21.09 o 
   1   0  11     1688.89     1724.12     32.35 o 
   3   0  11     1136.78     1164.14     23.12 o 
   5   0  11      513.83      522.07     11.51 o 
   7   0  11      596.02      608.80     19.58 o 
 -15   1  11      423.68      428.05      8.69 o 
 -14   1  11        1.85        5.91      1.11 o 
 -13   1  11      646.94      652.84      7.61 o 
 -12   1  11       27.29       34.36      1.76 o 
 -11   1  11      958.65      894.02     10.47 o 
 -10   1  11       20.67       22.71      1.12 o 
  -9   1  11      225.11      227.86      2.99 o 
  -8   1  11      154.11      145.08      2.20 o 
  -7   1  11      212.44      213.80      2.79 o 
  -6   1  11       24.83       20.59      0.89 o 
  -5   1  11     1018.06     1027.08     10.03 o 
  -4   1  11       97.50      103.22      1.80 o 
  -3   1  11       95.45      115.76      2.04 o 
  -2   1  11      752.77      754.18      9.05 o 
  -1   1  11      662.68      627.10      9.22 o 
   0   1  11       51.38       52.38      1.31 o 
   1   1  11     2351.44     2221.55     30.17 o 
   2   1  11      862.97      867.97     10.07 o 
   3   1  11     1049.50     1083.56     12.40 o 
   4   1  11      437.98      435.57      5.57 o 
   5   1  11        5.01        6.34      0.96 o 
   6   1  11      496.45      496.34      7.82 o 
   7   1  11      855.95      809.51     20.08 o 
   8   1  11      326.72      316.63      8.53 o 
   9   1  11     1244.18     1300.59     36.60 o 
  10   1  11        1.90        5.28      2.57 o 
 -14   2  11      130.44      121.12      2.87 o 
 -13   2  11      114.59      107.26      2.67 o 
 -12   2  11      286.80      285.77      4.92 o 
 -11   2  11       20.31       18.67      1.11 o 
 -10   2  11      512.60      475.82      5.62 o 
  -9   2  11        3.82        6.57      0.82 o 
  -8   2  11      874.07      839.44      7.98 o 
  -7   2  11      508.39      503.33      5.11 o 
  -6   2  11     1800.14     1711.29     16.24 o 
  -5   2  11     5727.92     5669.79     55.66 o 
  -4   2  11      110.16      112.41      2.57 o 
  -3   2  11     1320.33     1343.15     16.28 o 
  -2   2  11     1431.47     1461.05     13.01 o 
  -1   2  11       29.89       27.88      0.91 o 
   0   2  11       57.58       60.72      1.56 o 
   1   2  11      121.88      109.39      2.55 o 
   2   2  11      707.31      678.23      8.97 o 
   3   2  11     1239.53     1234.78     15.45 o 
   4   2  11       10.82       13.98      1.48 o 
   5   2  11       10.13       15.94      1.60 o 
   6   2  11        2.53        0.78      1.07 o 
   7   2  11       62.78       66.45      2.90 o 
   8   2  11        0.02        1.63      1.53 o 
   9   2  11      236.59      238.94     10.97 o 
 -14   3  11       17.77       17.58      1.54 o 
 -13   3  11       50.45       61.32      2.15 o 
 -12   3  11      498.49      498.06      6.75 o 
 -11   3  11     2006.00     1975.92     20.08 o 
 -10   3  11       50.67       52.92      1.64 o 
  -9   3  11      378.01      376.26      4.24 o 
  -8   3  11      186.92      187.86      2.54 o 
  -7   3  11      113.38      120.03      2.19 o 
  -6   3  11       93.48       88.99      2.57 o 
  -5   3  11      837.84      807.98      9.61 o 
  -4   3  11      388.04      376.50      5.55 o 
  -3   3  11       19.35       17.60      0.91 o 
  -2   3  11       18.14       17.19      1.45 o 
  -1   3  11      843.67      833.09     10.36 o 
   0   3  11       45.90       42.82      1.89 o 
   1   3  11      591.86      552.43      8.65 o 
   2   3  11      177.18      172.24      3.70 o 
   3   3  11      792.29      744.01     11.16 o 
   4   3  11        0.03        0.18      1.06 o 
   5   3  11      198.18      187.56      3.96 o 
   6   3  11       70.67       68.79      2.96 o 
   7   3  11      259.98      256.53      6.00 o 
   8   3  11       10.39       12.93      1.91 o 
   9   3  11      477.98      490.44      9.81 o 
 -13   4  11       44.46       43.18      1.92 o 
 -12   4  11        0.01       -0.71      1.07 o 
 -11   4  11       44.96       53.47      1.84 o 
 -10   4  11       36.60       40.10      1.53 o 
  -9   4  11      103.67      112.10      2.27 o 
  -8   4  11       12.15       14.60      1.05 o 
  -7   4  11      211.81      217.29      3.43 o 
  -6   4  11       53.92       57.60      1.99 o 
  -5   4  11     1306.10     1274.03     16.06 o 
  -4   4  11      771.34      746.56     10.26 o 
  -3   4  11      385.48      373.90      5.55 o 
  -2   4  11        5.48        3.28      0.91 o 
  -1   4  11      299.45      282.16      6.02 o 
   0   4  11       20.29       19.89      1.58 o 
   1   4  11      927.49      851.24     12.72 o 
   2   4  11      853.72      818.75     12.32 o 
   3   4  11      268.42      269.67      5.19 o 
   4   4  11        0.60        2.21      1.44 o 
   5   4  11      358.39      367.38      7.38 o 
   6   4  11      136.05      131.87      4.11 o 
   7   4  11       38.88       44.72      2.70 o 
   8   4  11       96.16       98.04      3.20 o 
 -12   5  11       17.89       21.98      2.05 o 
 -11   5  11      234.25      242.62      4.56 o 
 -10   5  11       20.42       23.32      1.49 o 
  -9   5  11       73.41       71.15      2.14 o 
  -8   5  11       37.41       31.86      1.57 o 
  -7   5  11       46.46       42.28      1.83 o 
  -6   5  11       19.51       17.71      1.39 o 
  -5   5  11       21.94       24.35      1.79 o 
  -4   5  11      101.31      104.38      2.54 o 
  -3   5  11        0.19       -0.25      0.94 o 
  -2   5  11       15.17       17.53      1.58 o 
  -1   5  11       69.44       63.83      2.49 o 
   0   5  11       18.77       18.62      1.79 o 
   1   5  11      260.63      263.76      5.26 o 
   2   5  11      452.27      418.73      7.35 o 
   3   5  11      431.15      425.19      7.46 o 
   4   5  11        1.30        0.39      1.75 o 
   5   5  11      700.05      663.44     13.66 o 
   6   5  11        4.76        5.79      2.78 o 
   7   5  11      241.23      241.64      7.96 o 
 -10   6  11       29.41       31.66      1.76 o 
  -9   6  11      198.72      206.71      5.34 o 
  -8   6  11        2.88        5.74      1.27 o 
  -7   6  11      387.22      391.99      6.34 o 
  -6   6  11        0.05        3.61      1.22 o 
  -5   6  11      371.02      391.42      6.79 o 
  -4   6  11      487.05      449.97      8.03 o 
  -3   6  11      176.61      179.42      4.37 o 
  -2   6  11      172.97      149.46      4.39 o 
  -1   6  11      172.05      150.75      3.85 o 
   0   6  11        2.01        0.56      1.27 o 
   1   6  11      116.78      106.43      3.28 o 
   2   6  11       39.03       41.94      2.32 o 
   3   6  11      100.56      106.47      3.61 o 
   4   6  11       20.08       24.32      1.96 o 
   5   6  11        6.15        8.68      2.09 o 
  -7   7  11      203.59      208.61      4.38 o 
  -6   7  11        7.26       12.79      1.80 o 
  -5   7  11      168.23      191.07      4.72 o 
  -4   7  11       11.29       13.11      1.76 o 
  -3   7  11       19.87       19.73      1.87 o 
  -2   7  11       22.28       25.52      2.08 o 
  -1   7  11       12.05        7.67      1.68 o 
   0   7  11       18.13       17.85      1.91 o 
   1   7  11      137.24      134.70      3.91 o 
   2   7  11       70.37       72.39      2.96 o 
 -14   0  12      149.19      160.11      4.51 o 
 -12   0  12      247.52      220.72      4.59 o 
 -10   0  12       64.11       62.92      2.28 o 
  -8   0  12      389.79      369.45      6.92 o 
  -6   0  12     2105.77     1982.20     25.91 o 
  -4   0  12       43.87       41.57      1.71 o 
  -2   0  12       86.74       94.42      3.28 o 
   0   0  12      939.48      888.79     14.12 o 
   2   0  12     1462.95     1507.79     29.47 o 
   4   0  12      462.23      443.93      9.98 o 
   6   0  12       74.20       75.42      3.31 o 
 -14   1  12      140.21      152.78      2.95 o 
 -13   1  12       75.21       75.95      2.04 o 
 -12   1  12     1434.74     1339.86     14.18 o 
 -11   1  12       50.00       61.06      1.82 o 
 -10   1  12      573.09      567.81      6.14 o 
  -9   1  12       76.92       69.09      1.62 o 
  -8   1  12        4.22        8.50      0.83 o 
  -7   1  12       29.28       32.26      1.13 o 
  -6   1  12     1286.42     1261.18     11.44 o 
  -5   1  12       17.93       17.98      0.92 o 
  -4   1  12       32.72       34.04      1.15 o 
  -3   1  12        3.56        5.92      0.78 o 
  -2   1  12       13.09       22.86      1.25 o 
  -1   1  12       87.56       84.50      2.36 o 
   0   1  12       43.03       57.04      1.54 o 
   1   1  12      316.17      298.74      4.10 o 
   2   1  12      565.68      565.30      6.94 o 
   3   1  12       44.92       46.63      1.74 o 
   4   1  12      717.50      707.39      9.45 o 
   5   1  12      413.20      398.51      5.94 o 
   6   1  12      304.85      315.29      8.32 o 
   7   1  12       26.96       26.87      4.37 o 
   8   1  12      281.06      298.86     12.50 o 
 -14   2  12       86.29       95.94      2.86 o 
 -13   2  12        2.61        1.77      1.29 o 
 -12   2  12      123.78      114.68      2.64 o 
 -11   2  12       31.01       29.24      1.23 o 
 -10   2  12        0.85        1.25      0.78 o 
  -9   2  12      305.83      288.18      3.60 o 
  -8   2  12       54.07       57.03      1.39 o 
  -7   2  12      303.40      267.86      3.33 o 
  -6   2  12      890.27      818.80      9.52 o 
  -5   2  12     1974.42     1830.04     19.96 o 
  -4   2  12      217.47      223.88      3.62 o 
  -3   2  12      907.33      826.99      8.75 o 
  -2   2  12     1717.81     1781.76     22.92 o 
  -1   2  12      921.22      800.83     10.42 o 
   0   2  12     1138.22     1041.02     13.20 o 
   1   2  12      268.16      267.73      4.31 o 
   2   2  12       41.91       46.35      1.73 o 
   3   2  12       60.76       57.63      1.87 o 
   4   2  12       14.68       14.41      1.41 o 
   5   2  12      341.97      328.26      5.82 o 
   6   2  12      265.50      264.44      6.02 o 
   7   2  12        0.88        0.35      1.51 o 
   8   2  12        0.08        0.48      1.67 o 
   9   2  12       22.81       23.52      4.86 o 
 -13   3  12       22.21       25.68      1.95 o 
 -12   3  12        0.06        1.20      1.17 o 
 -11   3  12      103.46       99.98      2.21 o 
 -10   3  12       19.03       22.32      1.12 o 
  -9   3  12       54.89       54.15      1.45 o 
  -8   3  12     1043.52     1024.11     11.13 o 
  -7   3  12        0.00        5.66      1.45 o 
  -6   3  12     1551.80     1530.64     23.74 o 
  -5   3  12       40.29       44.33      1.44 o 
  -4   3  12        0.23       -0.51      0.67 o 
  -3   3  12       37.26       33.37      1.41 o 
  -2   3  12        7.08        5.92      0.88 o 
  -1   3  12       99.85       91.70      2.67 o 
   0   3  12      307.23      274.18      5.11 o 
   1   3  12       99.74       85.94      2.58 o 
   2   3  12      258.90      268.07      5.07 o 
   3   3  12        2.32        0.37      1.10 o 
   4   3  12       29.64       30.64      1.76 o 
   5   3  12      131.16      139.75      3.45 o 
   6   3  12      324.43      310.34      6.87 o 
   7   3  12        1.23       -0.51      1.56 o 
   8   3  12      638.29      657.27     12.33 o 
 -12   4  12       20.33       18.31      1.61 o 
 -11   4  12       32.08       31.23      1.55 o 
 -10   4  12       57.75       58.78      1.97 o 
  -9   4  12        1.19       -0.59      1.22 o 
  -8   4  12       77.98       82.50      2.16 o 
  -7   4  12       15.66       19.71      1.41 o 
  -6   4  12      242.51      238.10      4.18 o 
  -5   4  12        2.46        4.13      1.24 o 
  -4   4  12       96.17      102.13      2.53 o 
  -3   4  12       41.16       51.50      2.74 o 
  -2   4  12      594.23      561.71      9.15 o 
  -1   4  12      323.33      321.01      5.88 o 
   0   4  12      913.00      818.47     12.36 o 
   1   4  12      534.83      507.71      8.37 o 
   2   4  12      563.80      546.29      8.89 o 
   3   4  12      104.92      109.61      3.77 o 
   4   4  12       38.06       37.61      2.29 o 
   5   4  12       23.57       31.01      3.91 o 
   6   4  12        0.07       -0.18      1.57 o 
   7   4  12        1.40        3.66      1.77 o 
 -11   5  12        0.47        0.75      1.49 o 
 -10   5  12       55.38       58.93      2.10 o 
  -9   5  12       10.03       11.71      1.28 o 
  -8   5  12       58.59       59.95      2.02 o 
  -7   5  12       79.91       75.65      2.37 o 
  -6   5  12      371.88      364.27      5.84 o 
  -5   5  12      111.96      101.37      2.61 o 
  -4   5  12      169.47      157.24      3.89 o 
  -3   5  12       35.58       34.03      1.92 o 
  -2   5  12        0.03        0.53      1.35 o 
  -1   5  12        5.29        4.05      1.32 o 
   0   5  12       53.53       44.60      2.28 o 
   1   5  12       91.65       88.13      2.93 o 
   2   5  12      133.55      131.66      5.36 o 
   3   5  12       35.66       34.24      2.11 o 
   4   5  12      162.33      169.41      4.19 o 
   5   5  12      297.52      292.59      8.63 o 
   6   5  12      146.66      148.74      5.69 o 
  -9   6  12       13.48       12.39      1.44 o 
  -8   6  12       55.96       60.64      2.20 o 
  -7   6  12       49.51       51.50      2.18 o 
  -6   6  12      148.55      151.40      4.03 o 
  -5   6  12       81.83       76.45      2.90 o 
  -4   6  12      354.79      343.11      6.67 o 
  -3   6  12       11.02       14.43      1.69 o 
  -2   6  12      116.77      123.12      3.59 o 
  -1   6  12       61.60       62.33      2.71 o 
   0   6  12      238.16      233.49      5.15 o 
   1   6  12      237.03      208.33      4.81 o 
   2   6  12      292.01      286.75      9.26 o 
   3   6  12       46.78       47.11      2.50 o 
   4   6  12        0.87        1.22      1.46 o 
  -5   7  12        3.92        4.66      2.00 o 
  -4   7  12       14.30       16.67      1.92 o 
  -3   7  12       10.25        9.86      1.96 o 
  -2   7  12      287.09      306.95      6.34 o 
  -1   7  12       22.57       25.40      2.87 o 
   0   7  12       26.10       25.35      2.14 o 
 -13   0  13      211.03      192.24      4.33 o 
 -11   0  13      115.82      114.40      3.11 o 
  -9   0  13       70.92       71.52      2.76 o 
  -7   0  13     1020.12      951.38     15.29 o 
  -5   0  13        0.18        1.00      0.94 o 
  -3   0  13      350.30      351.10      6.77 o 
  -1   0  13      719.72      614.64     10.57 o 
   1   0  13       99.00      107.17      3.64 o 
   3   0  13      349.42      354.19      8.32 o 
   5   0  13      433.88      429.26     10.05 o 
   7   0  13      148.57      140.47      7.83 o 
 -14   1  13       53.14       50.58      1.75 o 
 -13   1  13        0.14        2.42      0.96 o 
 -12   1  13      161.54      154.23      2.86 o 
 -11   1  13       53.24       53.79      1.73 o 
 -10   1  13       76.41       69.93      1.69 o 
  -9   1  13      826.97      766.68      7.90 o 
  -8   1  13      347.48      323.65      3.91 o 
  -7   1  13     1725.35     1699.91     16.06 o 
  -6   1  13       79.43       62.88      1.43 o 
  -5   1  13       23.50       37.95      1.26 o 
  -4   1  13        5.17        3.51      0.73 o 
  -3   1  13       75.11       85.37      1.84 o 
  -2   1  13       38.78       35.40      1.61 o 
  -1   1  13       23.58       20.67      1.29 o 
   0   1  13       11.57        8.60      1.07 o 
   1   1  13       77.20       69.26      2.01 o 
   2   1  13       20.13       21.29      1.33 o 
   3   1  13       52.30       48.29      1.81 o 
   4   1  13      105.58      104.17      2.54 o 
   5   1  13      249.77      241.68      4.22 o 
   6   1  13       21.71       21.00      4.23 o 
   7   1  13      918.69      856.78     26.72 o 
   8   1  13      157.70      161.02      9.09 o 
 -13   2  13       39.20       36.13      1.82 o 
 -12   2  13       39.79       41.45      1.63 o 
 -11   2  13       57.93       56.20      1.58 o 
 -10   2  13        0.03       -0.70      0.79 o 
  -9   2  13      161.90      154.70      2.45 o 
  -8   2  13      153.44      150.65      2.25 o 
  -7   2  13      168.94      171.83      2.39 o 
  -6   2  13      180.57      153.38      2.46 o 
  -5   2  13        3.11        2.45      0.87 o 
  -4   2  13       96.97       89.66      2.44 o 
  -3   2  13      364.04      317.62      3.89 o 
  -2   2  13      967.32      897.31     11.16 o 
  -1   2  13      926.82      856.44     11.14 o 
   0   2  13      304.59      272.75      4.43 o 
   1   2  13      577.30      593.51      8.16 o 
   2   2  13      923.36      863.42     11.30 o 
   3   2  13      143.35      137.56      2.92 o 
   4   2  13       47.03       44.88      2.06 o 
   5   2  13       40.71       45.77      2.12 o 
   6   2  13      311.91      303.22      6.74 o 
   7   2  13       51.49       55.72      3.99 o 
   8   2  13       84.86       78.79      6.83 o 
 -13   3  13      257.75      251.81      4.37 o 
 -12   3  13        0.35        0.91      1.11 o 
 -11   3  13      122.66      129.12      2.53 o 
 -10   3  13        0.04        0.55      0.87 o 
  -9   3  13        9.97        9.41      1.25 o 
  -8   3  13      287.23      274.89      4.50 o 
  -7   3  13      724.83      703.93      8.68 o 
  -6   3  13       17.46       19.61      1.39 o 
  -5   3  13      825.23      793.51     14.58 o 
  -4   3  13       44.46       45.37      2.98 o 
  -3   3  13      242.31      228.21      8.10 o 
  -2   3  13       16.54       14.15      1.38 o 
  -1   3  13        0.04        1.31      1.16 o 
   0   3  13       80.57       74.20      2.49 o 
   1   3  13        2.47        3.63      1.21 o 
   2   3  13      121.79      110.92      3.09 o 
   3   3  13       78.30       78.97      2.62 o 
   4   3  13      435.37      427.63      7.35 o 
   5   3  13       36.65       35.12      1.97 o 
   6   3  13        4.36        4.93      1.70 o 
   7   3  13      174.29      170.64      4.97 o 
 -12   4  13        2.32        2.28      1.51 o 
 -11   4  13       16.41       16.35      1.49 o 
 -10   4  13      120.03      121.91      2.92 o 
  -9   4  13       51.63       55.06      1.99 o 
  -8   4  13       18.67       20.41      1.34 o 
  -7   4  13       96.71       94.05      2.53 o 
  -6   4  13       68.79       71.78      2.21 o 
  -5   4  13       24.73       25.75      1.63 o 
  -4   4  13        3.76        3.75      1.26 o 
  -3   4  13        1.51        2.06      1.17 o 
  -2   4  13        3.77        4.44      1.41 o 
  -1   4  13      577.59      524.72      8.65 o 
   0   4  13       82.43       75.87      3.67 o 
   1   4  13      933.57      899.49     13.56 o 
   2   4  13       50.06       51.39      2.32 o 
   3   4  13      221.84      208.20      4.52 o 
   4   4  13      114.07      111.14      3.27 o 
   5   4  13      103.63      112.46      4.00 o 
   6   4  13        0.16       -2.45      1.63 o 
 -10   5  13        5.98        6.58      1.31 o 
  -9   5  13      222.95      240.25      4.18 o 
  -8   5  13       80.29       81.56      2.32 o 
  -7   5  13      190.68      191.86      3.84 o 
  -6   5  13        0.51        1.89      1.27 o 
  -5   5  13       37.71       38.25      2.14 o 
  -4   5  13       21.38       17.95      1.64 o 
  -3   5  13      214.78      208.65      4.66 o 
  -2   5  13       93.44       86.44      2.93 o 
  -1   5  13       74.19       75.67      2.84 o 
   0   5  13        1.23        1.30      1.30 o 
   1   5  13        3.64        2.46      1.40 o 
   2   5  13        5.03        3.43      1.45 o 
   3   5  13        0.03       -1.70      1.41 o 
   4   5  13      207.84      207.77      4.73 o 
  -8   6  13        0.01        0.15      1.34 o 
  -7   6  13       20.58       26.29      2.09 o 
  -6   6  13       26.88       21.52      2.32 o 
  -5   6  13       18.13       19.46      1.90 o 
  -4   6  13       32.08       29.98      2.05 o 
  -3   6  13        1.64       -0.31      1.52 o 
  -2   6  13       96.00       92.39      3.19 o 
  -1   6  13      302.66      280.01      6.53 o 
   0   6  13      165.15      176.31      4.46 o 
   1   6  13      500.93      501.15      8.85 o 
   2   6  13       34.92       34.51      2.49 o 
 -12   0  14      417.51      397.35      7.04 o 
 -10   0  14       35.69       37.29      2.24 o 
  -8   0  14        0.20        0.19      1.23 o 
  -6   0  14      619.86      652.05     10.94 o 
  -4   0  14      183.20      167.42      5.01 o 
  -2   0  14      568.09      488.06      9.08 o 
   0   0  14       14.41       17.02      3.15 o 
   2   0  14      117.80      111.92      6.14 o 
   4   0  14      208.45      205.96      6.02 o 
   6   0  14      137.97      143.29      7.83 o 
 -13   1  14        2.60        1.90      0.97 o 
 -12   1  14        6.02        5.57      1.08 o 
 -11   1  14        0.81       -0.58      0.91 o 
 -10   1  14        4.49        7.09      1.05 o 
  -9   1  14       13.87        9.09      0.91 o 
  -8   1  14      613.81      583.03      6.27 o 
  -7   1  14        1.01        4.15      0.79 o 
  -6   1  14      526.55      459.89      4.81 o 
  -5   1  14      215.91      179.10      2.74 o 
  -4   1  14      169.87      181.15      2.72 o 
  -3   1  14       15.77       11.32      1.00 o 
  -2   1  14       37.29       55.88      1.87 o 
  -1   1  14       81.44       69.21      2.49 o 
   0   1  14      469.59      457.30      6.59 o 
   1   1  14       35.84       36.08      1.61 o 
   2   1  14       12.08       12.90      1.22 o 
   3   1  14        0.32       -0.37      0.97 o 
   4   1  14       35.60       39.25      2.03 o 
   5   1  14       59.58       67.47      3.95 o 
   6   1  14       17.74       18.67      4.23 o 
   7   1  14        0.16       -4.76      3.17 o 
 -13   2  14        0.42        0.28      1.03 o 
 -12   2  14       86.58       89.82      2.36 o 
 -11   2  14       17.50       19.34      1.34 o 
 -10   2  14        6.69        6.17      0.90 o 
  -9   2  14       70.89       70.81      1.71 o 
  -8   2  14        0.14        1.54      0.76 o 
  -7   2  14       43.74       47.88      1.42 o 
  -6   2  14      905.47      898.38      9.75 o 
  -5   2  14      444.85      456.95      6.19 o 
  -4   2  14        0.01        2.56      1.60 o 
  -3   2  14       14.34        7.76      1.10 o 
  -2   2  14      891.33      767.89     10.21 o 
  -1   2  14       49.07       57.02      1.96 o 
   0   2  14      163.36      146.43      3.02 o 
   1   2  14      109.22       92.94      2.40 o 
   2   2  14       79.73       75.10      2.50 o 
   3   2  14        2.53        3.51      1.25 o 
   4   2  14      136.74      142.42      3.55 o 
   5   2  14      100.62      103.34      4.57 o 
   6   2  14       50.02       49.61      3.49 o 
 -12   3  14       33.82       37.32      2.06 o 
 -11   3  14        4.48        3.89      1.32 o 
 -10   3  14      135.24      141.02      4.78 o 
  -9   3  14      299.24      306.41      4.70 o 
  -8   3  14      477.73      481.49      6.48 o 
  -7   3  14        0.03        1.96      0.99 o 
  -6   3  14       13.23       15.30      1.31 o 
  -5   3  14        2.44        2.89      1.00 o 
  -4   3  14      276.52      258.03      5.13 o 
  -3   3  14       36.26       34.48      1.87 o 
  -2   3  14      185.25      179.88      4.03 o 
  -1   3  14       25.53       22.16      1.70 o 
   0   3  14      239.14      207.21      4.42 o 
   1   3  14      213.33      191.98      4.22 o 
   2   3  14       66.29       66.83      4.20 o 
   3   3  14        6.56        4.88      1.39 o 
   4   3  14        0.25        0.50      1.21 o 
   5   3  14        0.00        0.27      1.86 o 
   6   3  14      186.40      189.71      5.31 o 
 -11   4  14       88.39       99.34      4.20 o 
 -10   4  14      204.27      207.71      4.58 o 
  -9   4  14      121.08      128.13      2.90 o 
  -8   4  14       60.33       63.01      2.09 o 
  -7   4  14        1.71        3.89      1.15 o 
  -6   4  14        0.02        0.43      1.40 o 
  -5   4  14        3.77        5.06      1.34 o 
  -4   4  14       44.39       48.86      2.28 o 
  -3   4  14       62.23       62.93      2.81 o 
  -2   4  14       16.55       14.43      1.60 o 
  -1   4  14       19.16       17.46      1.72 o 
   0   4  14       48.16       54.14      2.35 o 
   1   4  14        1.30        0.10      1.23 o 
   2   4  14      188.65      177.93      4.23 o 
   3   4  14       38.54       44.29      2.26 o 
   4   4  14      388.09      377.41      6.96 o 
   5   4  14       88.01       98.87      3.97 o 
  -9   5  14       46.21       48.69      2.13 o 
  -8   5  14      193.61      192.23      4.16 o 
  -7   5  14       91.75       88.97      3.34 o 
  -6   5  14      137.32      146.56      4.03 o 
  -5   5  14       14.02       15.38      1.73 o 
  -4   5  14       52.87       53.94      2.49 o 
  -3   5  14      114.22      119.33      3.97 o 
  -2   5  14        7.42        5.25      1.49 o 
  -1   5  14        4.33        3.23      1.48 o 
   0   5  14      261.80      247.89      5.32 o 
   1   5  14       69.42       60.63      2.74 o 
   2   5  14      262.49      260.70      5.52 o 
   3   5  14       30.47       29.84      2.17 o 
  -6   6  14        7.84        6.91      1.66 o 
  -5   6  14        4.27        7.23      1.68 o 
  -4   6  14        3.44        2.38      1.47 o 
  -3   6  14        0.39       -1.30      1.41 o 
  -2   6  14       39.99       39.11      2.46 o 
  -1   6  14       20.65       19.77      2.08 o 
   0   6  14       92.49       89.18      4.40 o 
 -13   0  15        4.67        6.95      1.96 o 
 -11   0  15      152.89      139.18      3.60 o 
  -9   0  15      271.34      254.46      5.62 o 
  -7   0  15      267.17      286.74      5.88 o 
  -5   0  15       30.83       52.99      2.84 o 
  -3   0  15        1.05        0.25      1.47 o 
  -1   0  15       47.11       48.12      4.51 o 
   1   0  15       44.13       38.33      4.08 o 
   3   0  15       74.68       75.16      3.62 o 
   5   0  15        2.35        1.22      3.15 o 
 -13   1  15      114.70      125.02      2.72 o 
 -12   1  15       53.35       54.04      1.90 o 
 -11   1  15       91.81       88.25      2.42 o 
 -10   1  15        0.10       -1.16      0.88 o 
  -9   1  15       41.91       43.98      1.43 o 
  -8   1  15        0.68        2.01      0.81 o 
  -7   1  15       15.82       17.34      1.02 o 
  -6   1  15        0.00        0.61      0.79 o 
  -5   1  15       99.16       83.19      1.84 o 
  -4   1  15       58.93       57.09      1.90 o 
  -3   1  15      230.16      207.51      3.57 o 
  -2   1  15       28.79       24.05      1.45 o 
  -1   1  15      414.91      399.02      6.01 o 
   0   1  15       13.63       17.85      1.34 o 
   1   1  15       12.89       18.85      1.35 o 
   2   1  15       54.32       52.89      2.49 o 
   3   1  15      398.94      436.32      7.72 o 
   4   1  15        5.63        6.23      2.17 o 
   5   1  15        7.99       10.76      3.86 o 
   6   1  15       28.99       26.54      4.50 o 
 -12   2  15        4.19        2.87      1.21 o 
 -11   2  15       27.77       27.83      1.57 o 
 -10   2  15        1.74        0.70      0.91 o 
  -9   2  15      143.68      147.10      2.62 o 
  -8   2  15      224.28      214.13      3.48 o 
  -7   2  15      294.71      297.63      4.47 o 
  -6   2  15       29.73       29.64      1.54 o 
  -5   2  15       19.06       27.62      2.51 o 
  -4   2  15        4.71        4.57      1.19 o 
  -3   2  15       41.08       50.11      2.44 o 
  -2   2  15      268.03      263.78      5.11 o 
  -1   2  15      102.78       97.70      2.93 o 
   0   2  15        0.16       -0.60      1.14 o 
   1   2  15      197.88      169.77      4.36 o 
   2   2  15       71.56       72.68      2.55 o 
   3   2  15      166.90      158.48      3.82 o 
   4   2  15        1.15       -0.69      1.38 o 
   5   2  15        1.39        4.79      2.24 o 
 -11   3  15       48.21       50.74      2.49 o 
 -10   3  15        0.25       -0.07      1.14 o 
  -9   3  15        0.04        0.57      1.04 o 
  -8   3  15        7.53        4.96      1.10 o 
  -7   3  15        0.42        0.73      0.97 o 
  -6   3  15      108.62      111.84      3.21 o 
  -5   3  15      109.40      104.16      3.07 o 
  -4   3  15       71.38       66.38      2.50 o 
  -3   3  15       99.82       96.73      3.33 o 
  -2   3  15       26.70       28.46      1.85 o 
  -1   3  15      520.90      479.96      8.14 o 
   0   3  15       78.68       80.00      2.74 o 
   1   3  15       22.11       28.82      2.01 o 
   2   3  15        0.03       -0.71      1.23 o 
   3   3  15       77.47       79.53      3.47 o 
   4   3  15      152.25      160.50      4.81 o 
 -10   4  15       17.10       25.67      1.64 o 
  -9   4  15      597.50      658.87     11.14 o 
  -8   4  15      327.13      330.04      5.74 o 
  -7   4  15      540.58      535.04      9.22 o 
  -6   4  15      277.30      280.52      5.75 o 
  -5   4  15       51.70       55.59      2.52 o 
  -4   4  15        6.12        7.13      1.43 o 
  -3   4  15       83.81       84.72      3.43 o 
  -2   4  15      199.76      196.77      4.48 o 
  -1   4  15      163.07      172.40      4.17 o 
   0   4  15       28.53       31.35      2.66 o 
   1   4  15       29.47       34.47      2.13 o 
   2   4  15       44.97       51.16      2.47 o 
   3   4  15       72.16       81.49      3.03 o 
  -8   5  15       68.86       69.23      2.67 o 
  -7   5  15       33.59       42.82      2.44 o 
  -6   5  15       66.78       73.56      3.70 o 
  -5   5  15       46.92       42.99      2.42 o 
  -4   5  15        2.81        3.07      1.52 o 
  -3   5  15      146.81      153.69      4.11 o 
  -2   5  15       71.60       79.44      2.98 o 
  -1   5  15      105.11       97.46      3.27 o 
   0   5  15       80.68       69.39      3.18 o 
   1   5  15      116.03      115.42      3.58 o 
 -12   0  16        0.07       -0.83      1.37 o 
 -10   0  16      149.60      159.02      3.90 o 
  -8   0  16      277.61      258.36      5.63 o 
  -6   0  16      230.85      253.23      6.73 o 
  -2   0  16      212.60      212.53      8.58 o 
   0   0  16       44.95       52.57      4.57 o 
   2   0  16       25.84       30.73      3.15 o 
   4   0  16       41.04       46.89      3.85 o 
 -12   1  16       43.09       39.78      1.72 o 
 -11   1  16        4.50        3.92      1.15 o 
 -10   1  16      340.12      372.80      4.99 o 
  -9   1  16       79.62       70.19      1.97 o 
  -8   1  16        0.20        0.77      0.83 o 
  -7   1  16        0.03       -0.31      0.80 o 
  -6   1  16       38.07       40.10      1.39 o 
  -5   1  16       15.44       14.30      1.14 o 
  -4   1  16       49.90       54.04      1.99 o 
  -3   1  16        7.39        7.42      1.19 o 
  -2   1  16      192.41      152.57      3.21 o 
  -1   1  16        5.77        5.12      1.13 o 
   0   1  16       51.28       57.80      2.31 o 
   1   1  16        0.40        1.82      1.23 o 
   2   1  16      266.21      299.45      6.62 o 
   3   1  16       23.09       25.76      2.62 o 
   4   1  16       25.59       24.32      4.28 o 
 -11   2  16       96.78      112.35      3.08 o 
 -10   2  16      196.30      208.19      3.70 o 
  -9   2  16       56.97       61.31      2.25 o 
  -8   2  16       73.67       72.40      2.31 o 
  -7   2  16        8.23        7.13      1.10 o 
  -6   2  16      210.31      209.28      4.59 o 
  -5   2  16       72.95       68.18      2.54 o 
  -4   2  16       47.29       57.23      2.37 o 
  -3   2  16      104.74       97.73      2.97 o 
  -2   2  16      144.46      158.87      3.84 o 
  -1   2  16       58.95       54.73      2.37 o 
   0   2  16      130.36      134.69      3.52 o 
   1   2  16      136.14      137.37      3.59 o 
   2   2  16       44.02       42.35      2.57 o 
   3   2  16       15.94       13.43      1.93 o 
   4   2  16        1.30        1.43      2.14 o 
 -10   3  16        7.51        9.74      1.42 o 
  -9   3  16      109.35      119.95      3.03 o 
  -8   3  16        9.95       12.37      1.48 o 
  -7   3  16       41.26       43.86      2.02 o 
  -6   3  16       15.41       18.41      2.55 o 
  -5   3  16       22.40       25.05      1.88 o 
  -4   3  16       13.02       16.59      2.07 o 
  -3   3  16       56.73       56.40      2.49 o 
  -2   3  16      164.87      150.48      3.85 o 
  -1   3  16        0.85        2.26      1.37 o 
   0   3  16      182.70      188.50      4.36 o 
   1   3  16        0.75        1.31      1.31 o 
   2   3  16      224.82      240.23      5.13 o 
   3   3  16       39.39       37.15      2.59 o 
  -8   4  16       63.03       72.98      2.68 o 
  -7   4  16      154.23      158.70      4.22 o 
  -6   4  16      650.80      711.68     11.71 o 
  -5   4  16      126.21      148.76      4.80 o 
  -4   4  16      145.15      149.96      5.52 o 
  -3   4  16        3.45        0.95      1.43 o 
  -2   4  16        0.42        0.73      1.39 o 
  -1   4  16        0.48        1.28      1.36 o 
   0   4  16        7.52        7.90      1.61 o 
   1   4  16       58.37       60.42      2.73 o 
  -4   5  16      118.31      141.69      4.62 o 
  -3   5  16      111.62      127.17      3.87 o 
 -11   0  17      114.73      116.93      3.47 o 
  -9   0  17       22.20       20.48      1.72 o 
  -7   0  17      139.41      138.30      6.97 o 
  -5   0  17      138.83      127.65      4.54 o 
  -3   0  17      451.32      505.76     16.41 o 
  -1   0  17      237.61      288.42     11.00 o 
   1   0  17       62.50       64.18      3.64 o 
   3   0  17       95.22      116.64      6.70 o 
 -10   1  17       15.54       24.79      1.72 o 
  -9   1  17      342.78      355.62      5.77 o 
  -8   1  17       27.44       30.99      1.91 o 
  -7   1  17      390.86      419.48      7.25 o 
  -6   1  17        2.07        6.11      1.36 o 
  -5   1  17       35.37       49.52      2.26 o 
  -4   1  17       12.07       13.32      1.57 o 
  -3   1  17      152.06      145.61      3.66 o 
  -2   1  17       11.80       15.87      1.88 o 
  -1   1  17       26.72       20.86      2.08 o 
   0   1  17       10.30       12.44      1.83 o 
   1   1  17       12.35       10.56      2.31 o 
   2   1  17        0.77        2.22      2.05 o 
   3   1  17       43.84       32.86      2.98 o 
 -10   2  17        3.92        5.08      1.31 o 
  -9   2  17       74.70       84.96      2.63 o 
  -8   2  17      169.95      181.66      5.36 o 
  -7   2  17      171.01      190.78      3.98 o 
  -6   2  17       46.59       49.50      2.34 o 
  -5   2  17        2.93        3.70      1.94 o 
  -4   2  17       51.17       56.00      2.82 o 
  -3   2  17      308.75      296.07      5.81 o 
  -2   2  17        0.00        2.04      1.33 o 
  -1   2  17      240.78      254.11      5.23 o 
   0   2  17        2.08        2.71      1.54 o 
   1   2  17      139.30      163.76      4.71 o 
   2   2  17        0.02        2.13      2.59 o 
  -8   3  17       21.89       26.66      2.76 o 
  -7   3  17       16.80       15.76      1.58 o 
  -6   3  17        0.32       -0.40      1.36 o 
  -5   3  17      112.16      120.84      3.53 o 
  -4   3  17       32.06       35.20      3.76 o 
  -3   3  17        1.10       -1.90      1.27 o 
  -2   3  17       56.37       52.18      2.64 o 
  -1   3  17        0.06       -1.04      1.39 o 
   0   3  17      146.31      160.54      4.10 o 
   1   3  17       11.66       13.73      1.97 o 
  -6   4  17       51.34       57.37      2.75 o 
  -5   4  17        4.83        7.73      1.67 o 
  -4   4  17        8.85        9.01      1.97 o 
  -3   4  17      648.90      694.74     11.40 o 
  -2   4  17       51.41       67.58      2.96 o 
  -8   0  18       42.65       48.47      7.72 o 
  -6   0  18       33.95       38.31      4.04 o 
  -4   0  18       90.70       84.51      5.72 o 
  -2   0  18      410.81      413.44     14.39 o 
   0   0  18      717.40      807.85     25.54 o 
  -9   1  18       53.75       52.95      2.94 o 
  -8   1  18       45.32       49.99      4.67 o 
  -7   1  18       70.40       89.72      3.61 o 
  -6   1  18      887.49      947.02     21.82 o 
  -5   1  18        3.85       11.96      2.03 o 
  -4   1  18      291.30      318.71      7.11 o 
  -3   1  18       45.29       59.40      3.04 o 
  -2   1  18        2.37        2.85      1.72 o 
  -1   1  18       48.58       53.00      3.55 o 
   0   1  18        0.24        3.97      2.11 o 
  -8   2  18       17.43       21.48      2.27 o 
  -7   2  18       14.54       12.37      1.73 o 
  -6   2  18       74.46       66.25      2.49 o 
  -5   2  18       37.55       49.87      2.94 o 
  -4   2  18      151.33      170.74      4.20 o 
  -3   2  18        2.98        3.12      2.09 o 
  -2   2  18       58.46       62.87      3.15 o 
  -1   2  18        6.38        9.47      2.03 o 
  -5   3  18       38.08       50.41      2.56 o 
  -4   3  18        0.72        1.05      1.54 o 
  -5   0  19        0.55       -1.82      2.75 o 
                                                 
